# Supplementary material for: Propagule pressure does not consistently predict the outcomes of exotic bird introductions
Source: PeerJ. 2019 Sep 11;7:e7637. doi: 10.7717/peerj.7637 (PMC6744947; doi:10.7717/peerj.7637)
Supplement: Supplemental Information 1 — Numbers of individuals released per species arranged in groups. [file peerj-07-7637-s001.csv]

SolSpecies	SOL Event_ID	SolOrder	SolFamily	SolGenus	Order (HM4)	Family (HM4)	Species (HM4)	fate	Number	group	lnum
Agapornis fischeri	1681	Psittaciformes	Psittacidae	Agapornis	Psittaciformes	Psittaculidae	Agapornis fischeri	1	200	1	2.301029996
Agapornis personatus	1682	Psittaciformes	Psittacidae	Agapornis	Psittaciformes	Psittaculidae	Agapornis personatus	1	200	1	2.301029996
Agapornis roseicollis	449	Psittaciformes	Psittacidae	Agapornis	Psittaciformes	Psittaculidae	Agapornis roseicollis	0	3	1	0.477121255
Agelaius phoeniceus	742	Passeriformes	Fringillidae	Agelaius	Passeriformes	Icteridae	Agelaius phoeniecus	0	2	1	0.301029996
Aix sponsa	1879	Anseriformes	Anatidae	Aix	Anseriformes	Anatidae	Aix sponsa	0	4	1	0.602059991
Amandava amandava	794	Passeriformes	Passeridae	Amandava	Passeriformes	Estrildidae	Amandava amandava	0	25	1	1.397940009
Amazona autumnalis	498	Psittaciformes	Psittacidae	Amazona	Psittaciformes	Psittacidae	Amazona autumnalis	1	2	1	0.301029996
Amazona finschi	1597	Psittaciformes	Psittacidae	Amazona	Psittaciformes	Psittacidae	Amazona finschi	1	22	1	1.342422681
Ammoperdix griseogularis	506	Galliformes	Phasianidae	Ammoperdix	Galliformes	Phasianidae	Ammoperdix griseogularis	0	20	1	1.301029996
Ammoperdix heyi	113	Galliformes	Phasianidae	Ammoperdix	Galliformes	Phasianidae	Ammoperdix heyi	0	20	1	1.301029996
Anas acuta	1910	Anseriformes	Anatidae	Anas	Anseriformes	Anatidae	Anas acuta	0	102	1	2.008600172
Anser caerulescens	812	Anseriformes	Anatidae	Anser	Anseriformes	Anatidae	Anser caerulescens	0	10	1	1
Aptenodytes patagonicus	123	Ciconiiformes	Spheniscidae	Aptenodytes_	Sphenisciformes	Spheniscidae	Aptenodytes patagonicus	0	9	1	0.954242509
Aythya ferina	822	Anseriformes	Anatidae	Aythya	Anseriformes	Anatidae	Aythya ferina	0	9	1	0.954242509
Aythya fuligula	823	Anseriformes	Anatidae	Aythya	Anseriformes	Anatidae	Aythya fuligula	0	5	1	0.698970004
Bambusicola thoracica	522	Galliformes	Phasianidae	Bambusicola	Galliformes	Phasianidae	Bambusicola thoracicus	0	12	1	1.079181246
Bonasa bonasia	127	Galliformes	Phasianidae	Bonasa	Galliformes	Phasianidae	Tetrastes bonasia	0	31	1	1.491361694
Branta sandvicensis	1936	Anseriformes	Anatidae	Branta	Anseriformes	Anatidae	Branta sandvicensis	0	2	1	0.301029996
Brotogeris jugularis	541	Psittaciformes	Psittacidae	Brotogeris	Psittaciformes	Psittacidae	Brotogeris jugularis	0	7	1	0.84509804
Bubo virginianus	1715	Strigiformes	Strigidae	Bubo	Strigiformes	Strigidae	Bubo virginianus	1	8	1	0.903089987
Callipepla douglasii	564	Galliformes	Odontophoridae	Callipepla	Galliformes	Odontophoridae	Callipepla douglasii	0	113	1	2.053078443
Cardinalis cardinalis	840	Passeriformes	Fringillidae	Cardinalis	Passeriformes	Cardinalidae	Cardinalis cardinalis	0	6	1	0.77815125
Cettia diphone	170	Passeriformes	Sylviidae	Cettia	Passeriformes	Scotocercidae	Horornis diphone	1	116	1	2.064457989
Collocalia vanikorensis	583	Apodiformes	Apodidae	Collocalia	Caprimulgiformes	Apodidae	Aerodramus vanikorensis	1	360	1	2.556302501
Columba palumbus	1730	Columbiformes	Columbidae	Columba	Columbiformes	Columbidae	Columba palumbus	0	30	1	1.477121255
Columba picturata	1468	Columbiformes	Columbidae	Columba	Columbiformes	Columbidae	Streptopelia picturata	0	2	1	0.301029996
Copsychus saularis	1731	Passeriformes	Muscicapidae	Copsychus	Passeriformes	Muscicapidae	Copsychus saularis	1	2	1	0.301029996
Corvus brachyrhynchos	948	Passeriformes	Corvidae	Corvus	Passeriformes	Corvidae	Corvus brachyrhynchos	1	2	1	0.301029996
Corvus monedula	955	Passeriformes	Corvidae	Corvus	Passeriformes	Corvidae	Corvus monedula	0	5	1	0.698970004
Crax rubra	213	Craciformes	Cracidae	Crax	Galliformes	Cracidae	Crax rubra	0	9	1	0.954242509
Cyanopica cyana	1612	Passeriformes	Corvidae	Cyanopica	Passeriformes	Corvidae	Cyanopica cyana	0	4	1	0.602059991
Cyrtonyx montezumae	593	Galliformes	Odontophoridae	Cyrtonyx	Galliformes	Odontophoridae	Cyrtonyx montezumae	0	8	1	0.903089987
Dromaius novaehollandiae	1745	Struthioniformes	Casuaridae	Dromaius	Casuariiformes	Casuariidae	Dromaius novaehollandiae	0	8	1	0.903089987
Eolophus roseicapillus	1022	Psittaciformes	Psittacidae	Eolophus	Psittaciformes	Cacatuidae	Eolophus roseicapilla	0	2	1	0.301029996
Estrilda astrild	600	Passeriformes	Passeridae	Estrilda	Passeriformes	Estrildidae	Estrilda astrild	1	18	1	1.255272505
Euplectes albonotatus	234	Passeriformes	Passeridae	Euplectes	Passeriformes	Ploceidae	Euplectes albonotatus	0	2	1	0.301029996
Euplectes franciscanus	2026	Passeriformes	Passeridae	Euplectes	Passeriformes	Ploceidae	Euplectes franciscanus	1	6	1	0.77815125
Foudia madagascariensis	612	Passeriformes	Passeridae	Foudia	Passeriformes	Ploceidae	Foudia madagascariensis	1	20	1	1.301029996
Foudia sechellarum	614	Passeriformes	Passeridae	Foudia	Passeriformes	Ploceidae	Foudia sechellarum	0	5	1	0.698970004
Francolinus adspersus	2040	Galliformes	Phasianidae	Francolinus	Galliformes	Phasianidae	Pternistis adspersus	0	9	1	0.954242509
Francolinus capensis	1055	Galliformes	Phasianidae	Francolinus	Galliformes	Phasianidae	Pternistis capensis	0	3	1	0.477121255
Francolinus clappertoni	2043	Galliformes	Phasianidae	Francolinus	Galliformes	Phasianidae	Pternistis clappertoni	0	10	1	1
Francolinus icterorhynchus	618	Galliformes	Phasianidae	Francolinus	Galliformes	Phasianidae	Pternistis icterorhynchus	0	9	1	0.954242509
Francolinus leucoscepus	2066	Galliformes	Phasianidae	Francolinus	Galliformes	Phasianidae	Pternistis leucosepus	0	27	1	1.431363764
Francolinus pintadeanus	2069	Galliformes	Phasianidae	Francolinus	Galliformes	Phasianidae	Francolinus pintadeanus	0	10	1	1
Gallirallus australis	2090	Gruiformes	Rallidae	Gallirallus	Gruiformes	Rallidae	Gallirallus australis	1	16	1	1.204119983
Gallus sonneratii	625	Galliformes	Phasianidae	Gallus	Galliformes	Phasianidae	Gallus sonneratii	0	14	1	1.146128036
Garrulax caerulatus	242	Passeriformes	Sylviidae	Garrulax	Passeriformes	Leiothrichidae	Garrulax caerulatus	1	5	1	0.698970004
Garrulax leucolophus	626	Passeriformes	Sylviidae	Garrulax	Passeriformes	Leiothrichidae	Garrulax leucolophus	0	2	1	0.301029996
Geopelia cuneata	251	Columbiformes	Columbidae	Geopelia	Columbiformes	Columbidae	Geopelia cuneata	0	4	1	0.602059991
Geophaps plumifera	265	Columbiformes	Columbidae	Geophaps	Columbiformes	Columbidae	Geophaps plumifera	0	2	1	0.301029996
Gracula religiosa	2140	Passeriformes	Sturnidae	Gracula	Passeriformes	Sturnidae	Gracula religiosa	1	8	1	0.903089987
Leipoa ocellata	2164	Craciformes	Megapodiidae	Leipoa	Galliformes	Megapodiidae	Leipoa ocellata	0	44	1	1.643452676
Lonchura malabarica	637	Passeriformes	Passeridae	Lonchura	Passeriformes	Estrildidae	Euodice malabarica	1	104	1	2.017033339
Lophura ignita	1176	Galliformes	Phasianidae	Lophura	Galliformes	Phasianidae	Lophura ignita	0	2	1	0.301029996																	11
Malurus cyaneus	302	Passeriformes	Maluridae	Malurus	Passeriformes	Maluridae	Malurus cyaneus	0	12	1	1.079181246
Manorina melanophrys	1194	Passeriformes	Meliphagidae	Manorina	Passeriformes	Meliphagidae	Manorina melanophrys	0	2	1	0.301029996
Mimus polyglottos	1215	Passeriformes	Sturnidae	Mimus	Passeriformes	Mimidae	Mimus polyglottos	1	86	1	1.934498451
Nothoprocta ornata	1648	Tinamiformes	Tinamidae	Nothoprocta_	Tinamiformes	Tinamidae	Nothoprocta ornata	0	473	1	2.674861141
Nothura darwinii	666	Tinamiformes	Tinamidae	Nothura	Tinamiformes	Tinamidae	Nothura darwinii	0	1000	1	3
Ortalis vetula	328	Craciformes	Cracidae	Ortalis	Galliformes	Cracidae	Ortalis vetula	1	42	1	1.62324929
Oxyura jamaicensis	2287	Anseriformes	Anatidae	Oxyura	Anseriformes	Anatidae	Oxyura jamaicensis	1	72	1	1.857332496
Paradisaea apoda	2302	Passeriformes	Corvidae	Paradisea	Passeriformes	Paradisaeidae	Paradisaea apoda	0	50	1	1.698970004
Perdicula argoondah	1804	Galliformes	Phasianidae	Perdicula	Galliformes	Phasianidae	Perdicula argoondah	0	1400	1	3.146128036
Perdix dauurica	2351	Galliformes	Phasianidae	Perdix	Galliformes	Phasianidae	Perdix dauurica	0	9500	1	3.977723605
Phalacrocorax carbo	1341	Ciconiiformes	Phalacrocoracidae	Phalacrocorax	Pelecaniformes	Phalacrocoracidae	Phalacrocorax carbo	0	2	1	0.301029996
Phoenicopterus ruber	2394	Ciconiiformes	Phoenicopteridae	Phoenicopterus	Phoenicopteriformes	Phoenicopteridae	Phoenicopterus ruber	0	3	1	0.477121255
Piranga rubra	1395	Passeriformes	Fringillidae	Piranga	Passeriformes	Cardinalidae	Piranga rubra	0	2	1	0.301029996																	8
Platycercus elegans	2399	Psittaciformes	Psittacidae	Platycercus	Psittaciformes	Psittaculidae	Platycercus elegans	0	4	1	0.602059991
Plectropterus gambensis	1827	Anseriformes	Anatidae	Plectropterus	Anseriformes	Anatidae	Plectropterus gambensis	0	4	1	0.602059991
Ploceus cucullatus	3224	Passeriformes	Passeridae	Ploceus	Passeriformes	Ploceidae	Ploceus cucullatus	0	10	1	1																			1
Ploceus philippinus	682	Passeriformes	Passeridae	Ploceus	Passeriformes	Ploceidae	Ploceus philippinus	1	30	1	1.477121255
Psittacula cyanocephala	683	Psittaciformes	Psittacidae	Psittacula	Psittaciformes	Psittaculidae	Psittacula cyanocephala	0	2	1	0.301029996
Psittacula krameri	686	Psittaciformes	Psittacidae	Psittacula	Psittaciformes	Psittaculidae	Psittacula krameri	1	6	1	0.77815125
Pyrrhura leucotis	1666	Psittaciformes	Psittacidae	Pyrrhura	Psittaciformes	Psittacidae	Pyrrhura leucotis	0	20	1	1.301029996
Rhynchotus rufescens	694	Tinamiformes	Tinamidae	Rhynchotus	Tinamiformes	Tinamidae	Rhynchotus rufescens	0	110	1	2.041392685
Serinus mozambicus	696	Passeriformes	Fringillidae	Serinus	Passeriformes	Fringillidae	Crithagra mozambica	1	20	1	1.301029996
Sicalis flaveola	699	Passeriformes	Fringillidae	Sicalis	Passeriformes	Thraupidae	Sicalis flaveola	1	2	1	0.301029996
Streptopelia bitorquata	1448	Columbiformes	Columbidae	Streptopelia	Columbiformes	Columbidae	Streptopelia bitorquata	0	5	1	0.698970004
Streptopelia decaocto	701	Columbiformes	Columbidae	Streptopelia	Columbiformes	Columbidae	Streptopelia decaocto	1	2	1	0.301029996
Streptopelia senegalensis	2961	Columbiformes	Columbidae	Streptopelia	Columbiformes	Columbidae	Streptopelia senegalensis	1	20	1	1.301029996
Streptopelia turtur	1470	Columbiformes	Columbidae	Streptopelia	Columbiformes	Columbidae	Streptopelia turtur	0	8	1	0.903089987
Sturnella neglecta	1473	Passeriformes	Fringillidae	Sturnella	Passeriformes	Icteridae	Sturnella neglecta	0	2	1	0.301029996
Sylvia communis	2520	Passeriformes	Sylviidae	Sylvia	Passeriformes	Sylviidae	Curruca communis	0	2	1	0.301029996
Syrmaticus soemmerringii	1502	Galliformes	Phasianidae	Syrmaticus	Galliformes	Phasianidae	Syrmaticus soemmerringi	0	6	1	0.77815125
Tiaris canora	708	Passeriformes	Fringillidae	Tiaris	Passeriformes	Thraupidae	Phonipara canora	1	300	1	2.477121255
Tinamus major	415	Tinamiformes	Tinamidae	Tinamus	Tinamiformes	Tinamidae	Tinamus major	0	15	1	1.176091259
Zenaida macroura	2588	Columbiformes	Columbidae	Zenaida	Columbiformes	Columbidae	Zenaida macroura	1	168	1	2.225309282
Zosterops japonicus	432	Passeriformes	Zosteropidae	Zosterops	Passeriformes	Zosteropidae	Zosterops japonicus	1	252	1	2.401400541
Alectoris barbara	52	Galliformes	Phasianidae	Alectoris	Galliformes	Phasianidae	Alectoris barbara	0	2	2	0.301029996																	4
Alectoris barbara	765	Galliformes	Phasianidae	Alectoris	Galliformes	Phasianidae	Alectoris barbara	0	13	2	1.113943352
Alectoris barbara	463	Galliformes	Phasianidae	Alectoris	Galliformes	Phasianidae	Alectoris barbara	0	68	2	1.832508913
Alectoris barbara	461	Galliformes	Phasianidae	Alectoris	Galliformes	Phasianidae	Alectoris barbara	0	77	2	1.886490725
Alectoris barbara	459	Galliformes	Phasianidae	Alectoris	Galliformes	Phasianidae	Alectoris barbara	0	104	2	2.017033339
Alectoris barbara	465	Galliformes	Phasianidae	Alectoris	Galliformes	Phasianidae	Alectoris barbara	0	150	2	2.176091259
Alectoris barbara	462	Galliformes	Phasianidae	Alectoris	Galliformes	Phasianidae	Alectoris barbara	0	176	2	2.245512668
Alectoris barbara	456	Galliformes	Phasianidae	Alectoris	Galliformes	Phasianidae	Alectoris barbara	0	316	2	2.499687083
Alectoris barbara	457	Galliformes	Phasianidae	Alectoris	Galliformes	Phasianidae	Alectoris barbara	0	475	2	2.67669361
Alectoris barbara	455	Galliformes	Phasianidae	Alectoris	Galliformes	Phasianidae	Alectoris barbara	0	3000	2	3.477121255
Anser anser	811	Anseriformes	Anatidae	Anser	Anseriformes	Anatidae	Anser anser	0	5	2	0.698970004
Anser anser	810	Anseriformes	Anatidae	Anser	Anseriformes	Anatidae	Anser anser	0	7	2	0.84509804
Anser indicus	2802	Anseriformes	Anatidae	Anser	Anseriformes	Anatidae	Anser indicus	1	2	2	0.301029996
Anser indicus	2804	Anseriformes	Anatidae	Anser	Anseriformes	Anatidae	Anser indicus	1	4	2	0.602059991
Cairina moschata	828	Anseriformes	Anatidae	Cairina	Anseriformes	Anatidae	Cairina moschata	0	6	2	0.77815125
Cairina moschata	1944	Anseriformes	Anatidae	Cairina	Anseriformes	Anatidae	Cairina moschata	0	101	2	2.004321374
Carduelis cannabina	848	Passeriformes	Fringillidae	Carduelis	Passeriformes	Fringillidae	Linaria cannabina	0	19	2	1.278753601
Carduelis cannabina	844	Passeriformes	Fringillidae	Carduelis	Passeriformes	Fringillidae	Linaria cannabina	0	20	2	1.301029996
Carduelis cannabina	845	Passeriformes	Fringillidae	Carduelis	Passeriformes	Fringillidae	Linaria cannabina	0	22	2	1.342422681
Carduelis cannabina	1946	Passeriformes	Fringillidae	Carduelis	Passeriformes	Fringillidae	Linaria cannabina	0	42	2	1.62324929
Carduelis cannabina	849	Passeriformes	Fringillidae	Carduelis	Passeriformes	Fringillidae	Linaria cannabina	0	70	2	1.84509804
Carduelis cannabina	850	Passeriformes	Fringillidae	Carduelis	Passeriformes	Fringillidae	Linaria cannabina	0	70	2	1.84509804
Carduelis cannabina	843	Passeriformes	Fringillidae	Carduelis	Passeriformes	Fringillidae	Linaria cannabina	0	119	2	2.075546961
Carduelis flammea	885	Passeriformes	Fringillidae	Carduelis	Passeriformes	Fringillidae	Acanthis flammea	1	2	2	0.301029996
Carduelis flammea	884	Passeriformes	Fringillidae	Carduelis	Passeriformes	Fringillidae	Acanthis flammea	1	81	2	1.908485019
Carduelis flammea	883	Passeriformes	Fringillidae	Carduelis	Passeriformes	Fringillidae	Acanthis flammea	1	134	2	2.127104798
Carduelis flammea	882	Passeriformes	Fringillidae	Carduelis	Passeriformes	Fringillidae	Acanthis flammea	1	210	2	2.322219295
Carduelis flavirostris	886	Passeriformes	Fringillidae	Carduelis	Passeriformes	Fringillidae	Linaria flavirostris	0	21	2	1.322219295
Carduelis flavirostris	1950	Passeriformes	Fringillidae	Carduelis	Passeriformes	Fringillidae	Linaria flavirostris	0	38	2	1.579783597
Carduelis spinus	888	Passeriformes	Fringillidae	Carduelis	Passeriformes	Fringillidae	Spinus spinus	0	2	2	0.301029996
Carduelis spinus	889	Passeriformes	Fringillidae	Carduelis	Passeriformes	Fringillidae	Spinus spinus	0	20	2	1.301029996
Carduelis spinus	887	Passeriformes	Fringillidae	Carduelis	Passeriformes	Fringillidae	Spinus spinus	0	52	2	1.716003344
Carduelis spinus	891	Passeriformes	Fringillidae	Carduelis	Passeriformes	Fringillidae	Spinus spinus	0	80	2	1.903089987
Carduelis spinus	890	Passeriformes	Fringillidae	Carduelis	Passeriformes	Fringillidae	Spinus spinus	0	120	2	2.079181246
Corvus splendens	3005	Passeriformes	Corvidae	Corvus	Passeriformes	Corvidae	Corvus splendens	1	2	2	0.301029996
Corvus splendens	960	Passeriformes	Corvidae	Corvus	Passeriformes	Corvidae	Corvus splendens	1	56	2	1.748188027
Coturnix coturnix	980	Galliformes	Phasianidae	Coturnix	Galliformes	Phasianidae	Coturnix coturnix	0	12	2	1.079181246
Coturnix coturnix	969	Galliformes	Phasianidae	Coturnix	Galliformes	Phasianidae	Coturnix coturnix	0	189	2	2.276461804
Coturnix coturnix	970	Galliformes	Phasianidae	Coturnix	Galliformes	Phasianidae	Coturnix coturnix	0	189	2	2.276461804
Coturnix coturnix	967	Galliformes	Phasianidae	Coturnix	Galliformes	Phasianidae	Coturnix coturnix	0	200	2	2.301029996
Coturnix japonica	211	Galliformes	Phasianidae	Coturnix	Galliformes	Phasianidae	Coturnix japonica	0	200	2	2.301029996
Coturnix japonica	210	Galliformes	Phasianidae	Coturnix	Galliformes	Phasianidae	Coturnix japonica	0	500	2	2.698970004
Coturnix japonica	1981	Galliformes	Phasianidae	Coturnix	Galliformes	Phasianidae	Coturnix japonica	0	1000	2	3
Coturnix japonica	204	Galliformes	Phasianidae	Coturnix	Galliformes	Phasianidae	Coturnix japonica	0	1498	2	3.175511813																			1
Coturnix japonica	206	Galliformes	Phasianidae	Coturnix	Galliformes	Phasianidae	Coturnix japonica	0	24147	2	4.382863182
Cygnus atratus	985	Anseriformes	Anatidae	Cygnus	Anseriformes	Anatidae	Cygnus atratus	1	4	2	0.602059991
Cygnus atratus	3258	Anseriformes	Anatidae	Cygnus	Anseriformes	Anatidae	Cygnus atratus	1	4	2	0.602059991
Cygnus atratus	988	Anseriformes	Anatidae	Cygnus	Anseriformes	Anatidae	Cygnus atratus	1	6	2	0.77815125
Cygnus atratus	986	Anseriformes	Anatidae	Cygnus	Anseriformes	Anatidae	Cygnus atratus	1	30	2	1.477121255
Cygnus atratus	987	Anseriformes	Anatidae	Cygnus	Anseriformes	Anatidae	Cygnus atratus	1	61	2	1.785329835
Dendrocygna autumnalis	1616	Anseriformes	Dendrocygnidae	Dendrocygna	Anseriformes	Anatidae	Dendrocygna autumnalis	0	11	2	1.041392685
Dendrocygna autumnalis	1615	Anseriformes	Dendrocygnidae	Dendrocygna	Anseriformes	Anatidae	Dendrocygna autumnalis	0	243	2	2.385606274
Emberiza hortulana	1018	Passeriformes	Fringillidae	Emberiza	Passeriformes	Emberizidae	Emberiza hortulana	0	6	2	0.77815125																			1
Emberiza hortulana	1019	Passeriformes	Fringillidae	Emberiza	Passeriformes	Emberizidae	Emberiza hortulana	0	16	2	1.204119983
Emberiza schoeniclus	1021	Passeriformes	Fringillidae	Emberiza	Passeriformes	Emberizidae	Schoeniclus schoeniclus	0	4	2	0.602059991
Emberiza schoeniclus	1020	Passeriformes	Fringillidae	Emberiza	Passeriformes	Emberizidae	Schoeniclus schoeniclus	0	7	2	0.84509804
Erithacus rubecula	1028	Passeriformes	Muscicapidae	Erithacus	Passeriformes	Muscicapidae	Erithacus rubecula	0	9	2	0.954242509
Erithacus rubecula	1031	Passeriformes	Muscicapidae	Erithacus	Passeriformes	Muscicapidae	Erithacus rubecula	0	10	2	1
Erithacus rubecula	1034	Passeriformes	Muscicapidae	Erithacus	Passeriformes	Muscicapidae	Erithacus rubecula	0	10	2	1
Erithacus rubecula	1026	Passeriformes	Muscicapidae	Erithacus	Passeriformes	Muscicapidae	Erithacus rubecula	0	24	2	1.380211242
Erithacus rubecula	1033	Passeriformes	Muscicapidae	Erithacus	Passeriformes	Muscicapidae	Erithacus rubecula	0	47	2	1.672097858
Erithacus rubecula	1030	Passeriformes	Muscicapidae	Erithacus	Passeriformes	Muscicapidae	Erithacus rubecula	0	83	2	1.919078092
Estrilda melpoda	2016	Passeriformes	Passeridae	Estrilda	Passeriformes	Estrildidae	Estrilda melpoda	1	8	2	0.903089987
Estrilda melpoda	603	Passeriformes	Passeridae	Estrilda	Passeriformes	Estrildidae	Estrilda melpoda	1	15	2	1.176091259
Eudromia elegans	605	Tinamiformes	Tinamidae	Eudromia_	Tinamiformes	Tinamidae	Eudromia elegans	0	217	2	2.336459734
Eudromia elegans	606	Tinamiformes	Tinamidae	Eudromia_	Tinamiformes	Tinamidae	Eudromia elegans	0	256	2	2.408239965
Euplectes orix	1746	Passeriformes	Passeridae	Euplectes	Passeriformes	Ploceidae	Euplectes orix	0	4	2	0.602059991
Euplectes orix	608	Passeriformes	Passeridae	Euplectes	Passeriformes	Ploceidae	Euplectes orix	0	54	2	1.73239376
Fringilla montifringilla	1079	Passeriformes	Fringillidae	Fringilla	Passeriformes	Fringillidae	Fringilla montifringilla	0	3	2	0.477121255
Fringilla montifringilla	1080	Passeriformes	Fringillidae	Fringilla	Passeriformes	Fringillidae	Fringilla montifringilla	0	78	2	1.892094603
Fringilla montifringilla	1078	Passeriformes	Fringillidae	Fringilla	Passeriformes	Fringillidae	Fringilla montifringilla	0	117	2	2.068185862
Gallus gallus	1093	Galliformes	Phasianidae	Gallus	Galliformes	Phasianidae	Gallus gallus	0	4	2	0.602059991
Gallus gallus	623	Galliformes	Phasianidae	Gallus	Galliformes	Phasianidae	Gallus gallus	0	11	2	1.041392685
Gallus gallus	2096	Galliformes	Phasianidae	Gallus	Galliformes	Phasianidae	Gallus gallus	0	469	2	2.671172843
Gallus gallus	2098	Galliformes	Phasianidae	Gallus	Galliformes	Phasianidae	Gallus gallus	0	566	2	2.752816431
Gallus gallus	2099	Galliformes	Phasianidae	Gallus	Galliformes	Phasianidae	Gallus gallus	0	1002	2	3.000867722
Gallus gallus	2122	Galliformes	Phasianidae	Gallus	Galliformes	Phasianidae	Gallus gallus	0	1093	2	3.038620162
Gallus gallus	2097	Galliformes	Phasianidae	Gallus	Galliformes	Phasianidae	Gallus gallus	0	1151	2	3.061075324
Gallus gallus	1625	Galliformes	Phasianidae	Gallus	Galliformes	Phasianidae	Gallus gallus	0	1380	2	3.139879086																			1
Gallus gallus	1623	Galliformes	Phasianidae	Gallus	Galliformes	Phasianidae	Gallus gallus	0	1813	2	3.258397804
Gallus gallus	1624	Galliformes	Phasianidae	Gallus	Galliformes	Phasianidae	Gallus gallus	0	2108	2	3.323870607
Geophaps lophotes	3255	Columbiformes	Columbidae	Geophaps	Columbiformes	Columbidae	Ocyphaps lophotes	0	5	2	0.698970004
Geophaps lophotes	1106	Columbiformes	Columbidae	Geophaps	Columbiformes	Columbidae	Ocyphaps lophotes	0	6	2	0.77815125
Geophaps lophotes	630	Columbiformes	Columbidae	Geophaps	Columbiformes	Columbidae	Ocyphaps lophotes	0	8	2	0.903089987
Geophaps lophotes	1107	Columbiformes	Columbidae	Geophaps	Columbiformes	Columbidae	Ocyphaps lophotes	0	12	2	1.079181246
Geophaps lophotes	2137	Columbiformes	Columbidae	Geophaps	Columbiformes	Columbidae	Ocyphaps lophotes	0	14	2	1.146128036
Gymnorhina tibicen	1113	Passeriformes	Corvidae	Gymnorhina	Passeriformes	Artamidae	Gymnorhina tibicen	1	11	2	1.041392685
Gymnorhina tibicen	1114	Passeriformes	Corvidae	Gymnorhina	Passeriformes	Artamidae	Gymnorhina tibicen	1	81	2	1.908485019
Gymnorhina tibicen	1115	Passeriformes	Corvidae	Gymnorhina	Passeriformes	Artamidae	Gymnorhina tibicen	1	260	2	2.414973348
Gymnorhina tibicen	1112	Passeriformes	Corvidae	Gymnorhina	Passeriformes	Artamidae	Gymnorhina tibicen	1	313	2	2.495544338
Lagopus lagopus	1120	Galliformes	Phasianidae	Lagopus	Galliformes	Phasianidae	Lagopus lagopus	0	4	2	0.602059991
Lagopus lagopus	2156	Galliformes	Phasianidae	Lagopus	Galliformes	Phasianidae	Lagopus lagopus	0	35	2	1.544068044
Lagopus lagopus	2157	Galliformes	Phasianidae	Lagopus	Galliformes	Phasianidae	Lagopus lagopus	0	83	2	1.919078092
Lagopus lagopus	1119	Galliformes	Phasianidae	Lagopus	Galliformes	Phasianidae	Lagopus lagopus	0	140	2	2.146128036
Leiothrix lutea	1124	Passeriformes	Sylviidae	Leiothrix	Passeriformes	Leiothrichidae	Leiothrix lutea	0	13	2	1.113943352
Leiothrix lutea	277	Passeriformes	Sylviidae	Leiothrix	Passeriformes	Leiothrichidae	Leiothrix lutea	0	45	2	1.653212514																			1
Leucosarcia melanoleuca	281	Columbiformes	Columbidae	Leucosarcia	Columbiformes	Columbidae	Leucosarcia melanoleuca	0	8	2	0.903089987
Leucosarcia melanoleuca	3251	Columbiformes	Columbidae	Leucosarcia	Columbiformes	Columbidae	Leucosarcia melanoleuca	0	8	2	0.903089987
Leucosarcia melanoleuca	3253	Columbiformes	Columbidae	Leucosarcia	Columbiformes	Columbidae	Leucosarcia melanoleuca	0	22	2	1.342422681
Leucosarcia melanoleuca	3252	Columbiformes	Columbidae	Leucosarcia	Columbiformes	Columbidae	Leucosarcia melanoleuca	0	24	2	1.380211242
Lonchura castaneothorax	1127	Passeriformes	Passeridae	Lonchura_	Passeriformes	Estrildidae	Lonchura castaneothorax	0	6	2	0.77815125
Lonchura castaneothorax	1128	Passeriformes	Passeridae	Lonchura_	Passeriformes	Estrildidae	Lonchura castaneothorax	0	12	2	1.079181246
Lonchura castaneothorax	1126	Passeriformes	Passeridae	Lonchura_	Passeriformes	Estrildidae	Lonchura castaneothorax	0	27	2	1.431363764
Lonchura malacca	1768	Passeriformes	Passeridae	Lonchura_	Passeriformes	Estrildidae	Lonchura malacca	0	2	2	0.301029996																	0
Lonchura malacca	638	Passeriformes	Passeridae	Lonchura_	Passeriformes	Estrildidae	Lonchura malacca	0	2	2	0.301029996
Lonchura malacca	287	Passeriformes	Passeridae	Lonchura_	Passeriformes	Estrildidae	Lonchura malacca	0	8	2	0.903089987
Lophophorus impejanus	1132	Galliformes	Phasianidae	Lophophorus	Galliformes	Phasianidae	Lophophorus impejanus	0	2	2	0.301029996
Lophophorus impejanus	3177	Galliformes	Phasianidae	Lophophorus	Galliformes	Phasianidae	Lophophorus impejanus	0	4	2	0.602059991
Lullula arborea	1185	Passeriformes	Alaudidae	Lullula	Passeriformes	Alaudidae	Lullula arborea	0	5	2	0.698970004
Lullula arborea	3186	Passeriformes	Alaudidae	Lullula	Passeriformes	Alaudidae	Lullula arborea	0	20	2	1.301029996
Lullula arborea	1186	Passeriformes	Alaudidae	Lullula	Passeriformes	Alaudidae	Lullula arborea	0	24	2	1.380211242
Luscinia megarhynchos	1190	Passeriformes	Muscicapidae	Luscinia	Passeriformes	Muscicapidae	Luscinia megarhynchos	0	2	2	0.301029996
Luscinia megarhynchos	3187	Passeriformes	Muscicapidae	Luscinia	Passeriformes	Muscicapidae	Luscinia megarhynchos	0	21	2	1.322219295
Luscinia megarhynchos	1187	Passeriformes	Muscicapidae	Luscinia	Passeriformes	Muscicapidae	Luscinia megarhynchos	0	100	2	2																			0
Luscinia megarhynchos	1778	Passeriformes	Muscicapidae	Luscinia	Passeriformes	Muscicapidae	Luscinia megarhynchos	0	1000	2	3
Manorina melanocephala	1192	Passeriformes	Meliphagidae	Manorina	Passeriformes	Meliphagidae	Manorina melanocephala	0	80	2	1.903089987
Manorina melanocephala	1191	Passeriformes	Meliphagidae	Manorina	Passeriformes	Meliphagidae	Manorina melanocephala	0	200	2	2.301029996
Manorina melanocephala	1193	Passeriformes	Meliphagidae	Manorina	Passeriformes	Meliphagidae	Manorina melanocephala	0	224	2	2.350248018
Menura novaehollandiae	305	Passeriformes	Menuridae	Menura	Passeriformes	Menuridae	Menura novaehollandiae	1	6	2	0.77815125
Menura novaehollandiae	2250	Passeriformes	Menuridae	Menura	Passeriformes	Menuridae	Menura novaehollandiae	1	50	2	1.698970004
Nandayus nenday	1644	Psittaciformes	Psittacidae	Nandayus	Psittaciformes	Psittacidae	Aratinga nenday	1	2	2	0.301029996
Nandayus nenday	3217	Psittaciformes	Psittacidae	Nandayus	Psittaciformes	Psittacidae	Aratinga nenday	1	3	2	0.477121255
Neochmia temporalis	1221	Passeriformes	Passeridae	Neochmia	Passeriformes	Estrildidae	Neochmia temporalis	0	4	2	0.602059991
Neochmia temporalis	1220	Passeriformes	Passeridae	Neochmia	Passeriformes	Estrildidae	Neochmia temporalis	0	12	2	1.079181246
Nothoprocta perdicaria	664	Tinamiformes	Tinamidae	Nothoprocta_	Tinamiformes	Tinamidae	Nothoprocta perdicaria	0	69	2	1.838849091
Nothoprocta perdicaria	665	Tinamiformes	Tinamidae	Nothoprocta_	Tinamiformes	Tinamidae	Nothoprocta perdicaria	0	12004	2	4.079325987																			1
Nothura maculosa	1649	Tinamiformes	Tinamidae	Nothura	Tinamiformes	Tinamidae	Nothura maculosa	0	47	2	1.672097858
Nothura maculosa	1650	Tinamiformes	Tinamidae	Nothura	Tinamiformes	Tinamidae	Nothura maculosa	0	128	2	2.10720997
Numida meleagris	1236	Galliformes	Numididae	Numida	Galliformes	Numididae	Numida meleagris	0	2	2	0.301029996
Numida meleagris	1226	Galliformes	Numididae	Numida	Galliformes	Numididae	Numida meleagris	0	40	2	1.602059991
Numida meleagris	1238	Galliformes	Numididae	Numida	Galliformes	Numididae	Numida meleagris	0	170	2	2.230448921
Numida meleagris	1786	Galliformes	Numididae	Numida	Galliformes	Numididae	Numida meleagris	0	278	2	2.444044796
Oreortyx pictus	1576	Galliformes	Odontophoridae	Oreortyx	Galliformes	Odontophoridae	Oreortyx pictus	0	88	2	1.944482672
Oreortyx pictus	1251	Galliformes	Odontophoridae	Oreortyx	Galliformes	Odontophoridae	Oreortyx pictus	0	186	2	2.269512944
Oreortyx pictus	1250	Galliformes	Odontophoridae	Oreortyx	Galliformes	Odontophoridae	Oreortyx pictus	0	241	2	2.382017043
Padda oryzivora	1268	Passeriformes	Passeridae	Padda	Passeriformes	Estrildidae	Lonchura oryzivora	0	6	2	0.77815125
Padda oryzivora	1272	Passeriformes	Passeridae	Padda	Passeriformes	Estrildidae	Lonchura oryzivora	0	255	2	2.40654018
Paroaria coronata	1653	Passeriformes	Fringillidae	Paroaria	Passeriformes	Thraupidae	Paroaria coronata	0	6	2	0.77815125
Paroaria coronata	3246	Passeriformes	Fringillidae	Paroaria	Passeriformes	Thraupidae	Paroaria coronata	0	6	2	0.77815125
Pavo cristatus	1317	Galliformes	Phasianidae	Pavo	Galliformes	Phasianidae	Pavo cristatus	0	2	2	0.301029996
Pavo cristatus	1320	Galliformes	Phasianidae	Pavo	Galliformes	Phasianidae	Pavo cristatus	0	4	2	0.602059991
Pavo cristatus	1321	Galliformes	Phasianidae	Pavo	Galliformes	Phasianidae	Pavo cristatus	0	10	2	1
Phaps chalcoptera	1344	Columbiformes	Columbidae	Phaps	Columbiformes	Columbidae	Phaps chalcoptera	0	6	2	0.77815125
Phaps chalcoptera	1346	Columbiformes	Columbidae	Phaps	Columbiformes	Columbidae	Phaps chalcoptera	0	6	2	0.77815125
Phaps chalcoptera	1343	Columbiformes	Columbidae	Phaps	Columbiformes	Columbidae	Phaps chalcoptera	0	20	2	1.301029996
Pluvialis apricaria	1400	Ciconiiformes	Charadriidae	Pluvialis	Charadriiformes	Charadriidae	Pluvialis apricaria	0	2	2	0.301029996
Pluvialis apricaria	1401	Ciconiiformes	Charadriidae	Pluvialis	Charadriiformes	Charadriidae	Pluvialis apricaria	0	4	2	0.602059991															1
Pluvialis squatarola	1403	Ciconiiformes	Charadriidae	Pluvialis	Charadriiformes	Charadriidae	Pluvialis squatarola	0	2	2	0.301029996																	4
Pluvialis squatarola	1402	Ciconiiformes	Charadriidae	Pluvialis	Charadriiformes	Charadriidae	Pluvialis squatarola	0	8	2	0.903089987
Prunella modularis	1407	Passeriformes	Passeridae	Prunella	Passeriformes	Prunellidae	Prunella modularis	1	47	2	1.672097858
Prunella modularis	1410	Passeriformes	Passeridae	Prunella	Passeriformes	Prunellidae	Prunella modularis	1	50	2	1.698970004
Prunella modularis	1408	Passeriformes	Passeridae	Prunella	Passeriformes	Prunellidae	Prunella modularis	1	89	2	1.949390007
Prunella modularis	1409	Passeriformes	Passeridae	Prunella	Passeriformes	Prunellidae	Prunella modularis	1	98	2	1.991226076
Pycnonotus jocosus	2444	Passeriformes	Pycnonotidae	Pycnonotus	Passeriformes	Pycnonotidae	Pycnonotus jocosus	1	2	2	0.301029996
Pycnonotus jocosus	1422	Passeriformes	Pycnonotidae	Pycnonotus	Passeriformes	Pycnonotidae	Pycnonotus jocosus	1	2	2	0.301029996
Pycnonotus jocosus	2443	Passeriformes	Pycnonotidae	Pycnonotus	Passeriformes	Pycnonotidae	Pycnonotus jocosus	1	10	2	1
Pyrrhula pyrrhula	1427	Passeriformes	Fringillidae	Pyrrhula	Passeriformes	Fringillidae	Pyrrhula pyrrhula	0	2	2	0.301029996
Pyrrhula pyrrhula	1429	Passeriformes	Fringillidae	Pyrrhula	Passeriformes	Fringillidae	Pyrrhula pyrrhula	0	14	2	1.146128036
Pyrrhula pyrrhula	1430	Passeriformes	Fringillidae	Pyrrhula	Passeriformes	Fringillidae	Pyrrhula pyrrhula	0	40	2	1.602059991
Rhea americana	2454	Struthioniformes	Rheidae	Rhea	Rheiformes	Rheidae	Rhea americana	0	6	2	0.77815125
Rhea americana	2453	Struthioniformes	Rheidae	Rhea	Rheiformes	Rheidae	Rhea americana	0	30	2	1.477121255
Stagonopleura bella	1445	Passeriformes	Passeridae	Stagonopleura	Passeriformes	Estrildidae	Stagonopleura bella	0	2	2	0.301029996
Stagonopleura bella	1446	Passeriformes	Passeridae	Stagonopleura	Passeriformes	Estrildidae	Stagonopleura bella	0	8	2	0.903089987
Stagonopleura guttata	1444	Passeriformes	Passeridae	Stagonopleura	Passeriformes	Estrildidae	Stagonopleura guttata	0	12	2	1.079181246
Stagonopleura guttata	2482	Passeriformes	Passeridae	Stagonopleura	Passeriformes	Estrildidae	Stagonopleura guttata	0	100	2	2
Streptopelia chinensis	1667	Columbiformes	Columbidae	Streptopelia	Columbiformes	Columbidae	Streptopelia chinensis	1	16	2	1.204119983
Streptopelia chinensis	1457	Columbiformes	Columbidae	Streptopelia	Columbiformes	Columbidae	Streptopelia chinensis	1	20	2	1.301029996
Sylvia atricapilla	2519	Passeriformes	Sylviidae	Sylvia	Passeriformes	Sylviidae	Sylvia atricapilla	0	5	2	0.698970004
Sylvia atricapilla	395	Passeriformes	Sylviidae	Sylvia	Passeriformes	Sylviidae	Sylvia atricapilla	0	124	2	2.093421685
Syrmaticus reevesii	1500	Galliformes	Phasianidae	Syrmaticus	Galliformes	Phasianidae	Syrmaticus reevesii	0	6	2	0.77815125
Syrmaticus reevesii	1501	Galliformes	Phasianidae	Syrmaticus	Galliformes	Phasianidae	Syrmaticus reevesii	0	9	2	0.954242509
Syrmaticus reevesii	2536	Galliformes	Phasianidae	Syrmaticus	Galliformes	Phasianidae	Syrmaticus reevesii	0	20	2	1.301029996
Syrmaticus reevesii	3242	Galliformes	Phasianidae	Syrmaticus	Galliformes	Phasianidae	Syrmaticus reevesii	0	20	2	1.301029996
Syrmaticus reevesii	2528	Galliformes	Phasianidae	Syrmaticus	Galliformes	Phasianidae	Syrmaticus reevesii	0	50	2	1.698970004
Syrmaticus reevesii	2523	Galliformes	Phasianidae	Syrmaticus	Galliformes	Phasianidae	Syrmaticus reevesii	0	50	2	1.698970004
Syrmaticus reevesii	1584	Galliformes	Phasianidae	Syrmaticus	Galliformes	Phasianidae	Syrmaticus reevesii	0	180	2	2.255272505
Syrmaticus reevesii	2535	Galliformes	Phasianidae	Syrmaticus	Galliformes	Phasianidae	Syrmaticus reevesii	0	219	2	2.340444115
Syrmaticus reevesii	2526	Galliformes	Phasianidae	Syrmaticus	Galliformes	Phasianidae	Syrmaticus reevesii	0	233	2	2.367355921
Syrmaticus reevesii	1581	Galliformes	Phasianidae	Syrmaticus	Galliformes	Phasianidae	Syrmaticus reevesii	0	247	2	2.392696953
Syrmaticus reevesii	2530	Galliformes	Phasianidae	Syrmaticus	Galliformes	Phasianidae	Syrmaticus reevesii	0	548	2	2.738780558
Syrmaticus reevesii	2525	Galliformes	Phasianidae	Syrmaticus	Galliformes	Phasianidae	Syrmaticus reevesii	0	678	2	2.831229694
Syrmaticus reevesii	2527	Galliformes	Phasianidae	Syrmaticus	Galliformes	Phasianidae	Syrmaticus reevesii	0	768	2	2.88536122
Syrmaticus reevesii	2522	Galliformes	Phasianidae	Syrmaticus	Galliformes	Phasianidae	Syrmaticus reevesii	0	815	2	2.911157609
Syrmaticus reevesii	2524	Galliformes	Phasianidae	Syrmaticus	Galliformes	Phasianidae	Syrmaticus reevesii	0	3377	2	3.528531061
Syrmaticus reevesii	1669	Galliformes	Phasianidae	Syrmaticus	Galliformes	Phasianidae	Syrmaticus reevesii	0	3721	2	3.57065967
Syrmaticus reevesii	1582	Galliformes	Phasianidae	Syrmaticus	Galliformes	Phasianidae	Syrmaticus reevesii	0	7674	2	3.885021795
Syrmaticus reevesii	1583	Galliformes	Phasianidae	Syrmaticus	Galliformes	Phasianidae	Syrmaticus reevesii	0	21735	2	4.337159645
Taeniopygia guttata	2538	Passeriformes	Passeridae	Taeniopygia	Passeriformes	Estrildidae	Taeniopygia guttata	0	4	2	0.602059991
Taeniopygia guttata	399	Passeriformes	Passeridae	Taeniopygia	Passeriformes	Estrildidae	Taeniopygia guttata	0	12	2	1.079181246
Taeniopygia guttata	1506	Passeriformes	Passeridae	Taeniopygia	Passeriformes	Estrildidae	Taeniopygia guttata	0	12	2	1.079181246
Tetrao tetrix	407	Galliformes	Phasianidae	Tetrao	Galliformes	Phasianidae	Lyrurus tetrix	0	3	2	0.477121255
Tetrao tetrix	406	Galliformes	Phasianidae	Tetrao	Galliformes	Phasianidae	Lyrurus tetrix	0	6	2	0.77815125
Tetrao tetrix	1511	Galliformes	Phasianidae	Tetrao	Galliformes	Phasianidae	Lyrurus tetrix	0	10	2	1
Tetrao tetrix	1508	Galliformes	Phasianidae	Tetrao	Galliformes	Phasianidae	Lyrurus tetrix	0	16	2	1.204119983
Tetrao tetrix	405	Galliformes	Phasianidae	Tetrao	Galliformes	Phasianidae	Lyrurus tetrix	0	18	2	1.255272505
Tetrao tetrix	1509	Galliformes	Phasianidae	Tetrao	Galliformes	Phasianidae	Lyrurus tetrix	0	19	2	1.278753601
Tetrao tetrix	2545	Galliformes	Phasianidae	Tetrao	Galliformes	Phasianidae	Lyrurus tetrix	0	50	2	1.698970004
Tetrao tetrix	2549	Galliformes	Phasianidae	Tetrao	Galliformes	Phasianidae	Lyrurus tetrix	0	58	2	1.763427994
Tetrao urogallus	1513	Galliformes	Phasianidae	Tetrao	Galliformes	Phasianidae	Tetrao urogallus	0	4	2	0.602059991
Tetrao urogallus	410	Galliformes	Phasianidae	Tetrao	Galliformes	Phasianidae	Tetrao urogallus	0	8	2	0.903089987
Tetrao urogallus	412	Galliformes	Phasianidae	Tetrao	Galliformes	Phasianidae	Tetrao urogallus	0	12	2	1.079181246
Tetrao urogallus	413	Galliformes	Phasianidae	Tetrao	Galliformes	Phasianidae	Tetrao urogallus	0	12	2	1.079181246
Tetrao urogallus	409	Galliformes	Phasianidae	Phasianidae	Galliformes	Phasianidae	Tetrao urogallus	0	14	2	1.146128036
Tetrao urogallus	408	Galliformes	Phasianidae	Tetrao	Galliformes	Phasianidae	Tetrao urogallus	0	23	2	1.361727836
Tetrao urogallus	414	Galliformes	Phasianidae	Tetrao	Galliformes	Phasianidae	Tetrao urogallus	0	26	2	1.414973348
Tetrao urogallus	2551	Galliformes	Phasianidae	Tetrao	Galliformes	Phasianidae	Tetrao urogallus	0	65	2	1.812913357
Tetrao urogallus	1512	Galliformes	Phasianidae	Tetrao	Galliformes	Phasianidae	Tetrao urogallus	0	71	2	1.851258349
Tetrao urogallus	2553	Galliformes	Phasianidae	Tetrao	Galliformes	Phasianidae	Tetrao urogallus	0	201	2	2.303196057
Tympanuchus cupido	1540	Galliformes	Phasianidae	Tympanuchus	Galliformes	Phasianidae	Tympanuchus cupido	0	12	2	1.079181246																	15
Tympanuchus cupido	3239	Galliformes	Phasianidae	Tympanuchus	Galliformes	Phasianidae	Tympanuchus cupido	0	12	2	1.079181246
Tympanuchus cupido	3240	Galliformes	Phasianidae	Tympanuchus	Galliformes	Phasianidae	Tympanuchus cupido	0	12	2	1.079181246
Tympanuchus cupido	2567	Galliformes	Phasianidae	Tympanuchus	Galliformes	Phasianidae	Tympanuchus cupido	0	2000	2	3.301029996
Tympanuchus cupido	3238	Galliformes	Phasianidae	Tympanuchus	Galliformes	Phasianidae	Tympanuchus cupido	0	2000	2	3.301029996
Tympanuchus phasianellus	1325	Galliformes	Phasianidae	Tympanuchus	Galliformes	Phasianidae	Tympanuchus phasianellus	0	22	2	1.342422681
Tympanuchus phasianellus	339	Galliformes	Phasianidae	Tympanuchus	Galliformes	Phasianidae	Tympanuchus phasianellus	0	30	2	1.477121255																	7
Tympanuchus phasianellus	2348	Galliformes	Phasianidae	Tympanuchus	Galliformes	Phasianidae	Tympanuchus phasianellus	0	32	2	1.505149978
Tympanuchus phasianellus	338	Galliformes	Phasianidae	Tympanuchus	Galliformes	Phasianidae	Tympanuchus phasianellus	0	72	2	1.857332496
Tympanuchus phasianellus	1324	Galliformes	Phasianidae	Tympanuchus	Galliformes	Phasianidae	Tympanuchus phasianellus	0	146	2	2.164352856
Tympanuchus phasianellus	2347	Galliformes	Phasianidae	Tympanuchus	Galliformes	Phasianidae	Tympanuchus phasianellus	0	1491	2	3.173477643
Vanellus vanellus	1543	Ciconiiformes	Charadriidae	Vanellus	Charadriiformes	Charadriidae	Vanellus vanellus	0	9	2	0.954242509
Vanellus vanellus	1544	Ciconiiformes	Charadriidae	Vanellus	Charadriiformes	Charadriidae	Vanellus vanellus	0	13	2	1.113943352
Vanellus vanellus	428	Ciconiiformes	Charadriidae	Vanellus	Charadriiformes	Charadriidae	Vanellus vanellus	0	30	2	1.477121255
Vanellus vanellus	429	Ciconiiformes	Charadriidae	Vanellus	Charadriiformes	Charadriidae	Vanellus vanellus	0	35	2	1.544068044
Vanellus vanellus	1542	Ciconiiformes	Charadriidae	Vanellus	Charadriiformes	Charadriidae	Vanellus vanellus	0	36	2	1.556302501
Aix galericulata	743	Anseriformes	Anatidae	Aix	Anseriformes	Anatidae	Aix galericulata	0	2	3	0.301029996
Aix galericulata	453	Anseriformes	Anatidae	Aix	Anseriformes	Anatidae	Aix galericulata	0	2	3	0.301029996
Aix galericulata	37	Anseriformes	Anatidae	Aix	Anseriformes	Anatidae	Aix galericulata	1	8	3	0.903089987
Alectoris graeca	102	Galliformes	Phasianidae	Alectoris	Galliformes	Phasianidae	Alectoris graeca	0	4	3	0.602059991
Alectoris graeca	772	Galliformes	Phasianidae	Alectoris	Galliformes	Phasianidae	Alectoris graeca	0	6	3	0.77815125
Alectoris graeca	101	Galliformes	Phasianidae	Alectoris	Galliformes	Phasianidae	Alectoris graeca	0	15	3	1.176091259
Alectoris graeca	481	Galliformes	Phasianidae	Alectoris	Galliformes	Phasianidae	Alectoris graeca	0	180	3	2.255272505
Alectoris graeca	482	Galliformes	Phasianidae	Alectoris	Galliformes	Phasianidae	Alectoris graeca	1	180	3	2.255272505
Alectoris rufa	783	Galliformes	Phasianidae	Alectoris	Galliformes	Phasianidae	Alectoris rufa	0	2	3	0.301029996
Alectoris rufa	786	Galliformes	Phasianidae	Alectoris	Galliformes	Phasianidae	Alectoris rufa	0	9	3	0.954242509
Alectoris rufa	7	Galliformes	Phasianidae	Alectoris	Galliformes	Phasianidae	Alectoris rufa	0	18	3	1.255272505
Alectoris rufa	3196	Galliformes	Phasianidae	Alectoris	Galliformes	Phasianidae	Alectoris rufa	0	84	3	1.924279286
Alectoris rufa	487	Galliformes	Phasianidae	Alectoris	Galliformes	Phasianidae	Alectoris rufa	0	220	3	2.342422681
Alectoris rufa	486	Galliformes	Phasianidae	Alectoris	Galliformes	Phasianidae	Alectoris rufa	0	248	3	2.394451681
Alectoris rufa	1592	Galliformes	Phasianidae	Alectoris	Galliformes	Phasianidae	Alectoris rufa	0	330	3	2.51851394
Alectoris rufa	483	Galliformes	Phasianidae	Alectoris	Galliformes	Phasianidae	Alectoris rufa	0	341	3	2.532754379
Alectoris rufa	1563	Galliformes	Phasianidae	Alectoris	Galliformes	Phasianidae	Alectoris rufa	0	548	3	2.738780558
Alectoris rufa	484	Galliformes	Phasianidae	Alectoris	Galliformes	Phasianidae	Alectoris rufa	0	3216	3	3.50731604
Alectoris rufa	485	Galliformes	Phasianidae	Alectoris	Galliformes	Phasianidae	Alectoris rufa	0	3463	3	3.539452492
Alectoris rufa	1593	Galliformes	Phasianidae	Alectoris	Galliformes	Phasianidae	Alectoris rufa	0	11727	3	4.069186925
Alectoris rufa	1589	Galliformes	Phasianidae	Alectoris	Galliformes	Phasianidae	Alectoris rufa	0	12985	3	4.113441954
Alectoris rufa	1699	Galliformes	Phasianidae	Alectoris	Galliformes	Phasianidae	Alectoris rufa	1	4	3	0.602059991
Alopochen aegyptiacus	1902	Anseriformes	Anatidae	Alopochen	Anseriformes	Anatidae	Alopochen aegyptiacus	0	2	3	0.301029996
Alopochen aegyptiacus	488	Anseriformes	Anatidae	Alopochen	Anseriformes	Anatidae	Alopochen aegyptiacus	1	8	3	0.903089987
Athene noctua	820	Strigiformes	Strigidae	Athene	Strigiformes	Strigidae	Athena noctua	0	5	3	0.698970004
Athene noctua	816	Strigiformes	Strigidae	Athene	Strigiformes	Strigidae	Athena noctua	1	90	3	1.954242509
Athene noctua	126	Strigiformes	Strigidae	Athene	Strigiformes	Strigidae	Athena noctua	1	219	3	2.340444115
Bubulcus ibis	146	Ciconiiformes	Ardeidae	Bubulcus	Pelecaniformes	Ardeidae	Bubulcus ibis	0	18	3	1.255272505
Bubulcus ibis	550	Ciconiiformes	Ardeidae	Bubulcus	Pelecaniformes	Ardeidae	Bubulcus ibis	1	12	3	1.079181246
Bubulcus ibis	1565	Ciconiiformes	Ardeidae	Bubulcus	Pelecaniformes	Ardeidae	Bubulcus ibis	1	48	3	1.681241237
Bubulcus ibis	546	Ciconiiformes	Ardeidae	Bubulcus	Pelecaniformes	Ardeidae	Bubulcus ibis	1	105	3	2.021189299
Callipepla squamata	565	Galliformes	Odontophoridae	Callipepla	Galliformes	Odontophoridae	Callipepla squamata	0	14	3	1.146128036
Callipepla squamata	151	Galliformes	Odontophoridae	Callipepla	Galliformes	Odontophoridae	Callipepla squamata	0	118	3	2.071882007
Callipepla squamata	1720	Galliformes	Odontophoridae	Callipepla	Galliformes	Odontophoridae	Callipepla squamata	1	417	3	2.620136055																	1
Cereopsis novaehollandiae	168	Anseriformes	Anatidae	Cereopsis	Anseriformes	Anatidae	Cereopsis novaehollandiae	0	2	3	0.301029996
Cereopsis novaehollandiae	901	Anseriformes	Anatidae	Cereopsis	Anseriformes	Anatidae	Cereopsis novaehollandiae	0	2	3	0.301029996
Cereopsis novaehollandiae	902	Anseriformes	Anatidae	Cereopsis	Anseriformes	Anatidae	Cereopsis novaehollandiae	0	2	3	0.301029996
Cereopsis novaehollandiae	1725	Anseriformes	Anatidae	Cereopsis	Anseriformes	Anatidae	Cereopsis novaehollandiae	0	4	3	0.602059991
Cereopsis novaehollandiae	572	Anseriformes	Anatidae	Cereopsis	Anseriformes	Anatidae	Cereopsis novaehollandiae	1	44	3	1.643452676
Chrysolophus pictus	179	Galliformes	Phasianidae	Chrysolophus	Galliformes	Phasianidae	Chrysolophus pictus	0	16	3	1.204119983
Chrysolophus pictus	913	Galliformes	Phasianidae	Chrysolophus	Galliformes	Phasianidae	Chrysolophus pictus	0	26	3	1.414973348
Chrysolophus pictus	180	Galliformes	Phasianidae	Chrysolophus	Galliformes	Phasianidae	Chrysolophus pictus	0	100	3	2
Chrysolophus pictus	914	Galliformes	Phasianidae	Chrysolophus	Galliformes	Phasianidae	Chrysolophus pictus	0	100	3	2
Chrysolophus pictus	574	Galliformes	Phasianidae	Chrysolophus	Galliformes	Phasianidae	Chrysolophus pictus	1	4	3	0.602059991
Colinus virginianus	17	Galliformes	Odontophoridae	Colinus	Galliformes	Odontophoridae	Colinus virginianus	0	6	3	0.77815125
Colinus virginianus	579	Galliformes	Odontophoridae	Colinus	Galliformes	Odontophoridae	Colinus virginianus	0	12	3	1.079181246
Colinus virginianus	926	Galliformes	Odontophoridae	Colinus	Galliformes	Odontophoridae	Colinus virginianus	0	16	3	1.204119983
Colinus virginianus	576	Galliformes	Odontophoridae	Colinus	Galliformes	Odontophoridae	Colinus virginianus	0	20	3	1.301029996
Colinus virginianus	19	Galliformes	Odontophoridae	Colinus	Galliformes	Odontophoridae	Colinus virginianus	0	22	3	1.342422681
Colinus virginianus	18	Galliformes	Odontophoridae	Colinus	Galliformes	Odontophoridae	Colinus virginianus	0	30	3	1.477121255
Colinus virginianus	183	Galliformes	Odontophoridae	Colinus	Galliformes	Odontophoridae	Colinus virginianus	0	32	3	1.505149978
Colinus virginianus	184	Galliformes	Odontophoridae	Colinus	Galliformes	Odontophoridae	Colinus virginianus	0	35	3	1.544068044
Colinus virginianus	924	Galliformes	Odontophoridae	Colinus	Galliformes	Odontophoridae	Colinus virginianus	0	40	3	1.602059991
Colinus virginianus	931	Galliformes	Odontophoridae	Colinus	Galliformes	Odontophoridae	Colinus virginianus	0	52	3	1.716003344
Colinus virginianus	933	Galliformes	Odontophoridae	Colinus	Galliformes	Odontophoridae	Colinus virginianus	0	54	3	1.73239376
Colinus virginianus	21	Galliformes	Odontophoridae	Colinus	Galliformes	Odontophoridae	Colinus virginianus	0	56	3	1.748188027
Colinus virginianus	578	Galliformes	Odontophoridae	Colinus	Galliformes	Odontophoridae	Colinus virginianus	0	60	3	1.77815125
Colinus virginianus	16	Galliformes	Odontophoridae	Colinus	Galliformes	Odontophoridae	Colinus virginianus	0	70	3	1.84509804
Colinus virginianus	1567	Galliformes	Odontophoridae	Colinus	Galliformes	Odontophoridae	Colinus virginianus	0	100	3	2
Colinus virginianus	932	Galliformes	Odontophoridae	Colinus	Galliformes	Odontophoridae	Colinus virginianus	0	126	3	2.100370545
Colinus virginianus	182	Galliformes	Odontophoridae	Colinus	Galliformes	Odontophoridae	Colinus virginianus	0	130	3	2.113943352
Colinus virginianus	930	Galliformes	Odontophoridae	Colinus	Galliformes	Odontophoridae	Colinus virginianus	0	130	3	2.113943352
Colinus virginianus	13	Galliformes	Odontophoridae	Colinus	Galliformes	Odontophoridae	Colinus virginianus	0	156	3	2.193124598
Colinus virginianus	15	Galliformes	Odontophoridae	Colinus	Galliformes	Odontophoridae	Colinus virginianus	0	200	3	2.301029996
Colinus virginianus	934	Galliformes	Odontophoridae	Colinus	Galliformes	Odontophoridae	Colinus virginianus	0	340	3	2.531478917
Colinus virginianus	1609	Galliformes	Odontophoridae	Colinus	Galliformes	Odontophoridae	Colinus virginianus	0	1300	3	3.113943352
Colinus virginianus	935	Galliformes	Odontophoridae	Colinus	Galliformes	Odontophoridae	Colinus virginianus	0	5000	3	3.698970004
Colinus virginianus	20	Galliformes	Odontophoridae	Colinus	Galliformes	Odontophoridae	Colinus virginianus	1	56	3	1.748188027
Coturnix chinensis	3219	Galliformes	Phasianidae	Coturnix	Galliformes	Phasianidae	Synoicus chinensis	0	2	3	0.301029996
Coturnix chinensis	3220	Galliformes	Phasianidae	Coturnix	Galliformes	Phasianidae	Synoicus chinensis	0	2	3	0.301029996
Coturnix chinensis	963	Galliformes	Phasianidae	Coturnix	Galliformes	Phasianidae	Synoicus chinensis	0	70	3	1.84509804
Coturnix chinensis	964	Galliformes	Phasianidae	Coturnix	Galliformes	Phasianidae	Synoicus chinensis	1	106	3	2.025305865
Dacelo novaeguineae	1001	Coraciformes	Dacelonidae	Dacelo	Coraciiformes	Alcedinidae	Dacelo novaeguineae	0	6	3	0.77815125
Dacelo novaeguineae	1002	Coraciformes	Dacelonidae	Dacelo	Coraciiformes	Alcedinidae	Dacelo novaeguineae	0	15	3	1.176091259
Dacelo novaeguineae	222	Coraciformes	Dacelonidae	Dacelo	Coraciiformes	Alcedinidae	Dacelo novaeguineae	1	2	3	0.301029996
Drepanidini cantans	703	Passeriformes	Fringillidae	Drepanidini	Passeriformes	Fringillidae	Telespyza cantans	0	10	3	1
Drepanidini cantans	705	Passeriformes	Fringillidae	Drepanidini	Passeriformes	Fringillidae	Telespyza cantans	0	32	3	1.505149978
Drepanidini cantans	704	Passeriformes	Fringillidae	Drepanidini	Passeriformes	Fringillidae	Telespyza cantans	1	108	3	2.033423755
Emberiza cirlus	1008	Passeriformes	Fringillidae	Emberiza	Passeriformes	Emberizidae	Emberiza cirlus	0	18	3	1.255272505
Emberiza cirlus	1009	Passeriformes	Fringillidae	Emberiza	Passeriformes	Emberizidae	Emberiza cirlus	1	4	3	0.602059991
Emberiza cirlus	1007	Passeriformes	Fringillidae	Emberiza	Passeriformes	Emberizidae	Emberiza cirlus	1	7	3	0.84509804
Geopelia striata	2131	Columbiformes	Columbidae	Geopelia	Columbiformes	Columbidae	Geopelia striata	0	16	3	1.204119983
Geopelia striata	628	Columbiformes	Columbidae	Geopelia	Columbiformes	Columbidae	Geopelia striata	1	4	3	0.602059991
Geopelia striata	629	Columbiformes	Columbidae	Geopelia	Columbiformes	Columbidae	Geopelia striata	1	4	3	0.602059991
Geopelia striata	2130	Columbiformes	Columbidae	Geopelia	Columbiformes	Columbidae	Geopelia striata	1	12	3	1.079181246
Geopelia striata	3226	Columbiformes	Columbidae	Geopelia	Columbiformes	Columbidae	Geopelia striata	1	18	3	1.255272505
Geopelia striata	2133	Columbiformes	Columbidae	Geopelia	Columbiformes	Columbidae	Geopelia striata	1	21	3	1.322219295
Lonchura punctulata	1131	Passeriformes	Passeridae	Lonchura	Passeriformes	Estrildidae	Lonchura punctulata	0	8	3	0.903089987
Lonchura punctulata	288	Passeriformes	Passeridae	Lonchura	Passeriformes	Estrildidae	Lonchura punctulata	1	8	3	0.903089987
Lophura leucomelanos	1774	Galliformes	Phasianidae	Lophura	Galliformes	Phasianidae	Lophura leucomelanos	0	10	3	1
Lophura leucomelanos	299	Galliformes	Phasianidae	Lophura	Galliformes	Phasianidae	Lophura leucomelanos	0	12	3	1.079181246
Lophura leucomelanos	1634	Galliformes	Phasianidae	Lophura	Galliformes	Phasianidae	Lophura leucomelanos	0	1091	3	3.037824751																			1
Lophura leucomelanos	1632	Galliformes	Phasianidae	Lophura	Galliformes	Phasianidae	Lophura leucomelanos	0	1124	3	3.050766311
Lophura leucomelanos	1633	Galliformes	Phasianidae	Lophura	Galliformes	Phasianidae	Lophura leucomelanos	0	1887	3	3.2757719
Lophura leucomelanos	2207	Galliformes	Phasianidae	Lophura	Galliformes	Phasianidae	Lophura leucomelanos	0	2601	3	3.415140352
Lophura leucomelanos	641	Galliformes	Phasianidae	Lophura	Galliformes	Phasianidae	Lophura leucomelanos	1	67	3	1.826074803
Melopsittacus undulatus	1210	Psittaciformes	Psittacidae	Melopsittacus	Psittaciformes	Psittaculidae	Melopsittachus undulatus	0	2	3	0.301029996
Melopsittacus undulatus	2240	Psittaciformes	Psittacidae	Melopsittacus	Psittaciformes	Psittaculidae	Melopsittachus undulatus	1	20	3	1.301029996
Myiopsitta monachus	653	Psittaciformes	Psittacidae	Myiopsitta	Psittaciformes	Psittacidae	Myiopsitta monachus	0	6	3	0.77815125
Myiopsitta monachus	652	Psittaciformes	Psittacidae	Myiopsitta	Psittaciformes	Psittacidae	Myiopsitta monachus	1	6	3	0.77815125																			1
Nycticorax nycticorax	1244	Ciconiiformes	Ardeidae	Nycticorax	Pelecaniformes	Ardeidae	Nycticorax nycticorax	0	2	3	0.301029996
Nycticorax nycticorax	2283	Ciconiiformes	Ardeidae	Nycticorax	Pelecaniformes	Ardeidae	Nycticorax nycticorax	1	18	3	1.255272505
Pterocles exustus	1417	Ciconiiformes	Pteroclidae	Pterocles	Pterocliformes	Pteroclididae	Pterocles exustus	0	2	3	0.301029996
Pterocles exustus	1418	Ciconiiformes	Pteroclidae	Pterocles	Pterocliformes	Pteroclididae	Pterocles exustus	0	10	3	1
Pterocles exustus	689	Ciconiiformes	Pteroclidae	Pterocles	Pterocliformes	Pteroclididae	Pterocles exustus	0	118	3	2.071882007
Pterocles exustus	690	Ciconiiformes	Pteroclidae	Pterocles	Pterocliformes	Pteroclididae	Pterocles exustus	0	137	3	2.136720567
Pterocles exustus	1419	Ciconiiformes	Pteroclidae	Pterocles	Pterocliformes	Pteroclididae	Pterocles exustus	0	2030	3	3.307496038																			1
Pterocles exustus	2434	Ciconiiformes	Pteroclidae	Pterocles	Pterocliformes	Pteroclididae	Pterocles exustus	1	541	3	2.733197265
Pycnonotus cafer	1831	Passeriformes	Pycnonotidae	Pycnonotus	Passeriformes	Pycnonotidae	Pycnonotus cafer	0	2	3	0.301029996
Pycnonotus cafer	1833	Passeriformes	Pycnonotidae	Pycnonotus	Passeriformes	Pycnonotidae	Pycnonotus cafer	1	2	3	0.301029996
Struthio camelus	1472	Struthioniformes	Struthionidae	Struthio	Struthioniformes	Struthionidae	Struthio camelus	0	4	3	0.602059991
Struthio camelus	2509	Struthioniformes	Struthionidae	Struthio	Struthioniformes	Struthionidae	Struthio camelus	1	500	3	2.698970004
Tetraogallus himalayensis	2643	Galliformes	Phasianidae	Tetraogallus	Galliformes	Phasianidae	Tetraogallus himalayensis	0	1960	3	3.292256071
Tetraogallus himalayensis	707	Galliformes	Phasianidae	Tetraogallus	Galliformes	Phasianidae	Tetraogallus himalayensis	1	2025	3	3.306425028
Zenaida asiatica	2586	Columbiformes	Columbidae	Zenaida	Columbiformes	Columbidae	Zenaida asiatica	0	40	3	1.602059991
Zenaida asiatica	1673	Columbiformes	Columbidae	Zenaida	Columbiformes	Columbidae	Zenaida asiatica	1	25	3	1.397940009
Acridotheres tristis	3062	Passeriformes	Sturnidae	Acridotheres	Passeriformes	Sturnidae	Acridotheres tristis	0	12	4	1.079181246
Acridotheres tristis	730	Passeriformes	Sturnidae	Acridotheres	Passeriformes	Sturnidae	Acridotheres tristis	0	18	4	1.255272505
Acridotheres tristis	737	Passeriformes	Sturnidae	Acridotheres	Passeriformes	Sturnidae	Acridotheres tristis	1	5	4	0.698970004
Acridotheres tristis	3061	Passeriformes	Sturnidae	Acridotheres	Passeriformes	Sturnidae	Acridotheres tristis	1	6	4	0.77815125
Acridotheres tristis	31	Passeriformes	Sturnidae	Acridotheres	Passeriformes	Sturnidae	Acridotheres tristis	1	6	4	0.77815125
Acridotheres tristis	3232	Passeriformes	Sturnidae	Acridotheres	Passeriformes	Sturnidae	Acridotheres tristis	1	8	4	0.903089987
Acridotheres tristis	30	Passeriformes	Sturnidae	Acridotheres	Passeriformes	Sturnidae	Acridotheres tristis	1	12	4	1.079181246
Acridotheres tristis	733	Passeriformes	Sturnidae	Acridotheres	Passeriformes	Sturnidae	Acridotheres tristis	1	70	4	1.84509804
Acridotheres tristis	3227	Passeriformes	Sturnidae	Acridotheres	Passeriformes	Sturnidae	Acridotheres tristis	1	110	4	2.041392685
Acridotheres tristis	738	Passeriformes	Sturnidae	Acridotheres	Passeriformes	Sturnidae	Acridotheres tristis	1	320	4	2.505149978
Alauda arvensis	763	Passeriformes	Alaudidae	Alauda	Passeriformes	Alaudidae	Alauda arvensis	0	7	4	0.84509804
Alauda arvensis	747	Passeriformes	Alaudidae	Alauda	Passeriformes	Alaudidae	Alauda arvensis	0	48	4	1.681241237
Alauda arvensis	745	Passeriformes	Alaudidae	Alauda	Passeriformes	Alaudidae	Alauda arvensis	0	150	4	2.176091259
Alauda arvensis	46	Passeriformes	Alaudidae	Alauda	Passeriformes	Alaudidae	Alauda arvensis	0	200	4	2.301029996
Alauda arvensis	764	Passeriformes	Alaudidae	Alauda	Passeriformes	Alaudidae	Alauda arvensis	0	200	4	2.301029996
Alauda arvensis	746	Passeriformes	Alaudidae	Alauda	Passeriformes	Alaudidae	Alauda arvensis	0	274	4	2.437750563
Alauda arvensis	755	Passeriformes	Alaudidae	Alauda	Passeriformes	Alaudidae	Alauda arvensis	1	20	4	1.301029996
Alauda arvensis	762	Passeriformes	Alaudidae	Alauda	Passeriformes	Alaudidae	Alauda arvensis	1	36	4	1.556302501
Alauda arvensis	753	Passeriformes	Alaudidae	Alauda	Passeriformes	Alaudidae	Alauda arvensis	1	62	4	1.792391689
Alauda arvensis	752	Passeriformes	Alaudidae	Alauda	Passeriformes	Alaudidae	Alauda arvensis	1	70	4	1.84509804
Alauda arvensis	757	Passeriformes	Alaudidae	Alauda	Passeriformes	Alaudidae	Alauda arvensis	1	70	4	1.84509804
Alauda arvensis	756	Passeriformes	Alaudidae	Alauda	Passeriformes	Alaudidae	Alauda arvensis	1	100	4	2															1
Alauda arvensis	758	Passeriformes	Alaudidae	Alauda	Passeriformes	Alaudidae	Alauda arvensis	1	108	4	2.033423755
Alauda arvensis	1684	Passeriformes	Alaudidae	Alauda	Passeriformes	Alaudidae	Alauda arvensis	1	249	4	2.396199347
Alauda arvensis	760	Passeriformes	Alaudidae	Alauda	Passeriformes	Alaudidae	Alauda arvensis	1	263	4	2.419955748
Alauda arvensis	754	Passeriformes	Alaudidae	Alauda	Passeriformes	Alaudidae	Alauda arvensis	1	331	4	2.519827994
Alauda arvensis	3221	Passeriformes	Alaudidae	Alauda	Passeriformes	Alaudidae	Alauda arvensis	1	2854	4	3.455453969
Alectoris chukar	96	Galliformes	Phasianidae	Alectoris	Galliformes	Phasianidae	Alectoris chukar	0	8	4	0.903089987
Alectoris chukar	98	Galliformes	Phasianidae	Alectoris	Galliformes	Phasianidae	Alectoris chukar	0	8	4	0.903089987
Alectoris chukar	85	Galliformes	Phasianidae	Alectoris	Galliformes	Phasianidae	Alectoris chukar	0	13	4	1.113943352
Alectoris chukar	92	Galliformes	Phasianidae	Alectoris	Galliformes	Phasianidae	Alectoris chukar	0	15	4	1.176091259
Alectoris chukar	93	Galliformes	Phasianidae	Alectoris	Galliformes	Phasianidae	Alectoris chukar	0	15	4	1.176091259
Alectoris chukar	54	Galliformes	Phasianidae	Alectoris	Galliformes	Phasianidae	Alectoris chukar	0	17	4	1.230448921
Alectoris chukar	63	Galliformes	Phasianidae	Alectoris	Galliformes	Phasianidae	Alectoris chukar	0	17	4	1.230448921
Alectoris chukar	77	Galliformes	Phasianidae	Alectoris	Galliformes	Phasianidae	Alectoris chukar	0	20	4	1.301029996
Alectoris chukar	69	Galliformes	Phasianidae	Alectoris	Galliformes	Phasianidae	Alectoris chukar	0	21	4	1.322219295
Alectoris chukar	86	Galliformes	Phasianidae	Alectoris	Galliformes	Phasianidae	Alectoris chukar	0	23	4	1.361727836
Alectoris chukar	70	Galliformes	Phasianidae	Alectoris	Galliformes	Phasianidae	Alectoris chukar	0	24	4	1.380211242
Alectoris chukar	72	Galliformes	Phasianidae	Alectoris	Galliformes	Phasianidae	Alectoris chukar	0	24	4	1.380211242															1
Alectoris chukar	91	Galliformes	Phasianidae	Alectoris	Galliformes	Phasianidae	Alectoris chukar	0	28	4	1.447158031
Alectoris chukar	94	Galliformes	Phasianidae	Alectoris	Galliformes	Phasianidae	Alectoris chukar	0	38	4	1.579783597
Alectoris chukar	90	Galliformes	Phasianidae	Alectoris	Galliformes	Phasianidae	Alectoris chukar	0	41	4	1.612783857
Alectoris chukar	79	Galliformes	Phasianidae	Alectoris	Galliformes	Phasianidae	Alectoris chukar	0	50	4	1.698970004
Alectoris chukar	87	Galliformes	Phasianidae	Alectoris	Galliformes	Phasianidae	Alectoris chukar	0	50	4	1.698970004
Alectoris chukar	88	Galliformes	Phasianidae	Alectoris	Galliformes	Phasianidae	Alectoris chukar	0	50	4	1.698970004
Alectoris chukar	97	Galliformes	Phasianidae	Alectoris	Galliformes	Phasianidae	Alectoris chukar	0	50	4	1.698970004
Alectoris chukar	770	Galliformes	Phasianidae	Alectoris	Galliformes	Phasianidae	Alectoris chukar	0	54	4	1.73239376
Alectoris chukar	468	Galliformes	Phasianidae	Alectoris	Galliformes	Phasianidae	Alectoris chukar	0	76	4	1.880813592
Alectoris chukar	99	Galliformes	Phasianidae	Alectoris	Galliformes	Phasianidae	Alectoris chukar	0	76	4	1.880813592
Alectoris chukar	80	Galliformes	Phasianidae	Alectoris	Galliformes	Phasianidae	Alectoris chukar	0	100	4	2
Alectoris chukar	95	Galliformes	Phasianidae	Alectoris	Galliformes	Phasianidae	Alectoris chukar	0	100	4	2
Alectoris chukar	78	Galliformes	Phasianidae	Alectoris	Galliformes	Phasianidae	Alectoris chukar	0	110	4	2.041392685
Alectoris chukar	61	Galliformes	Phasianidae	Alectoris	Galliformes	Phasianidae	Alectoris chukar	0	175	4	2.243038049
Alectoris chukar	76	Galliformes	Phasianidae	Alectoris	Galliformes	Phasianidae	Alectoris chukar	0	580	4	2.763427994
Alectoris chukar	60	Galliformes	Phasianidae	Alectoris	Galliformes	Phasianidae	Alectoris chukar	0	1900	4	3.278753601																	9
Alectoris chukar	62	Galliformes	Phasianidae	Alectoris	Galliformes	Phasianidae	Alectoris chukar	0	2021	4	3.305566314
Alectoris chukar	467	Galliformes	Phasianidae	Alectoris	Galliformes	Phasianidae	Alectoris chukar	0	17550	4	4.244277121
Alectoris chukar	1897	Galliformes	Phasianidae	Alectoris	Galliformes	Phasianidae	Alectoris chukar	0	27842	4	4.444700429
Alectoris chukar	59	Galliformes	Phasianidae	Alectoris	Galliformes	Phasianidae	Alectoris chukar	0	84414	4	4.92641448
Alectoris chukar	474	Galliformes	Phasianidae	Alectoris	Galliformes	Phasianidae	Alectoris chukar	1	6	4	0.77815125
Alectoris chukar	71	Galliformes	Phasianidae	Alectoris	Galliformes	Phasianidae	Alectoris chukar	1	28	4	1.447158031
Alectoris chukar	1698	Galliformes	Phasianidae	Alectoris	Galliformes	Phasianidae	Alectoris chukar	1	30	4	1.477121255
Alectoris chukar	67	Galliformes	Phasianidae	Alectoris	Galliformes	Phasianidae	Alectoris chukar	1	34	4	1.531478917
Alectoris chukar	3233	Galliformes	Phasianidae	Alectoris	Galliformes	Phasianidae	Alectoris chukar	1	49	4	1.69019608
Alectoris chukar	81	Galliformes	Phasianidae	Alectoris	Galliformes	Phasianidae	Alectoris chukar	1	333	4	2.522444234
Alectoris chukar	75	Galliformes	Phasianidae	Alectoris	Galliformes	Phasianidae	Alectoris chukar	1	368	4	2.565847819
Alectoris chukar	3197	Galliformes	Phasianidae	Alectoris	Galliformes	Phasianidae	Alectoris chukar	1	423	4	2.626340367
Alectoris chukar	3199	Galliformes	Phasianidae	Alectoris	Galliformes	Phasianidae	Alectoris chukar	1	440	4	2.643452676
Alectoris chukar	3200	Galliformes	Phasianidae	Alectoris	Galliformes	Phasianidae	Alectoris chukar	1	440	4	2.643452676
Alectoris chukar	3201	Galliformes	Phasianidae	Alectoris	Galliformes	Phasianidae	Alectoris chukar	1	440	4	2.643452676
Alectoris chukar	3198	Galliformes	Phasianidae	Alectoris	Galliformes	Phasianidae	Alectoris chukar	1	444	4	2.64738297
Alectoris chukar	3203	Galliformes	Phasianidae	Alectoris	Galliformes	Phasianidae	Alectoris chukar	1	500	4	2.698970004
Alectoris chukar	3204	Galliformes	Phasianidae	Alectoris	Galliformes	Phasianidae	Alectoris chukar	1	800	4	2.903089987
Alectoris chukar	1898	Galliformes	Phasianidae	Alectoris	Galliformes	Phasianidae	Alectoris chukar	1	1368	4	3.136086097
Alectoris chukar	56	Galliformes	Phasianidae	Alectoris	Galliformes	Phasianidae	Alectoris chukar	1	2458	4	3.390581879
Alectoris chukar	53	Galliformes	Phasianidae	Alectoris	Galliformes	Phasianidae	Alectoris chukar	1	4600	4	3.662757832
Alectoris chukar	84	Galliformes	Phasianidae	Alectoris	Galliformes	Phasianidae	Alectoris chukar	1	5000	4	3.698970004
Alectoris chukar	771	Galliformes	Phasianidae	Alectoris	Galliformes	Phasianidae	Alectoris chukar	1	5365	4	3.729569726																	9
Alectoris chukar	1587	Galliformes	Phasianidae	Alectoris	Galliformes	Phasianidae	Alectoris chukar	1	5841	4	3.766487206
Alectoris chukar	3202	Galliformes	Phasianidae	Alectoris	Galliformes	Phasianidae	Alectoris chukar	1	7000	4	3.84509804
Alectoris chukar	3205	Galliformes	Phasianidae	Alectoris	Galliformes	Phasianidae	Alectoris chukar	1	9000	4	3.954242509
Alectoris chukar	100	Galliformes	Phasianidae	Alectoris	Galliformes	Phasianidae	Alectoris chukar	1	17455	4	4.241919853
Alectoris chukar	82	Galliformes	Phasianidae	Alectoris	Galliformes	Phasianidae	Alectoris chukar	1	25000	4	4.397940009
Alectoris chukar	475	Galliformes	Phasianidae	Alectoris	Galliformes	Phasianidae	Alectoris chukar	1	76000	4	4.880813592
Anas platyrhynchos	808	Anseriformes	Anatidae	Anas	Anseriformes	Anatidae	Anas platyrhynchos	0	6	4	0.77815125
Anas platyrhynchos	510	Anseriformes	Anatidae	Anas	Anseriformes	Anatidae	Anas platyrhynchos	0	8	4	0.903089987
Anas platyrhynchos	2905	Anseriformes	Anatidae	Anas	Anseriformes	Anatidae	Anas platyrhynchos	0	19	4	1.278753601
Anas platyrhynchos	802	Anseriformes	Anatidae	Anas	Anseriformes	Anatidae	Anas platyrhynchos	0	44	4	1.643452676
Anas platyrhynchos	807	Anseriformes	Anatidae	Anas	Anseriformes	Anatidae	Anas platyrhynchos	0	120	4	2.079181246															1
Anas platyrhynchos	3188	Anseriformes	Anatidae	Anas	Anseriformes	Anatidae	Anas platyrhynchos	1	6	4	0.77815125
Anas platyrhynchos	2901	Anseriformes	Anatidae	Anas	Anseriformes	Anatidae	Anas platyrhynchos	1	10	4	1
Anas platyrhynchos	2906	Anseriformes	Anatidae	Anas	Anseriformes	Anatidae	Anas platyrhynchos	1	12	4	1.079181246
Anas platyrhynchos	2904	Anseriformes	Anatidae	Anas	Anseriformes	Anatidae	Anas platyrhynchos	1	200	4	2.301029996
Anas platyrhynchos	117	Anseriformes	Anatidae	Anas	Anseriformes	Anatidae	Anas platyrhynchos	1	300	4	2.477121255
Anas platyrhynchos	1703	Anseriformes	Anatidae	Anas	Anseriformes	Anatidae	Anas platyrhynchos	1	1350	4	3.130333768
Bonasa umbellus	136	Galliformes	Phasianidae	Bonasa	Galliformes	Phasianidae	Bonasa umbellus	0	27	4	1.431363764
Bonasa umbellus	135	Galliformes	Phasianidae	Bonasa	Galliformes	Phasianidae	Bonasa umbellus	0	50	4	1.698970004
Bonasa umbellus	137	Galliformes	Phasianidae	Bonasa	Galliformes	Phasianidae	Bonasa umbellus	0	53	4	1.72427587
Bonasa umbellus	138	Galliformes	Phasianidae	Bonasa	Galliformes	Phasianidae	Bonasa umbellus	0	56	4	1.748188027
Bonasa umbellus	824	Galliformes	Phasianidae	Bonasa	Galliformes	Phasianidae	Bonasa umbellus	0	85	4	1.929418926
Bonasa umbellus	1711	Galliformes	Phasianidae	Bonasa	Galliformes	Phasianidae	Bonasa umbellus	0	123	4	2.089905111
Bonasa umbellus	134	Galliformes	Phasianidae	Bonasa	Galliformes	Phasianidae	Bonasa umbellus	0	346	4	2.539076099
Bonasa umbellus	131	Galliformes	Phasianidae	Bonasa	Galliformes	Phasianidae	Bonasa umbellus	1	50	4	1.698970004
Bonasa umbellus	130	Galliformes	Phasianidae	Bonasa	Galliformes	Phasianidae	Bonasa umbellus	1	68	4	1.832508913
Bonasa umbellus	133	Galliformes	Phasianidae	Bonasa	Galliformes	Phasianidae	Bonasa umbellus	1	82	4	1.913813852
Bonasa umbellus	528	Galliformes	Phasianidae	Bonasa	Galliformes	Phasianidae	Bonasa umbellus	1	504	4	2.702430536
Branta canadensis	538	Anseriformes	Anatidae	Branta	Anseriformes	Anatidae	Branta canadensis	0	8	4	0.903089987
Branta canadensis	3192	Anseriformes	Anatidae	Branta	Anseriformes	Anatidae	Branta canadensis	0	8	4	0.903089987
Branta canadensis	535	Anseriformes	Anatidae	Branta	Anseriformes	Anatidae	Branta canadensis	0	9	4	0.954242509
Branta canadensis	532	Anseriformes	Anatidae	Branta	Anseriformes	Anatidae	Branta canadensis	0	10	4	1
Branta canadensis	143	Anseriformes	Anatidae	Branta	Anseriformes	Anatidae	Branta canadensis	0	11	4	1.041392685
Branta canadensis	141	Anseriformes	Anatidae	Branta	Anseriformes	Anatidae	Branta canadensis	0	14	4	1.146128036
Branta canadensis	827	Anseriformes	Anatidae	Branta	Anseriformes	Anatidae	Branta canadensis	0	18	4	1.255272505
Branta canadensis	537	Anseriformes	Anatidae	Branta	Anseriformes	Anatidae	Branta canadensis	0	25	4	1.397940009
Branta canadensis	534	Anseriformes	Anatidae	Branta	Anseriformes	Anatidae	Branta canadensis	0	27	4	1.431363764
Branta canadensis	533	Anseriformes	Anatidae	Branta	Anseriformes	Anatidae	Branta canadensis	1	4	4	0.602059991
Branta canadensis	539	Anseriformes	Anatidae	Branta	Anseriformes	Anatidae	Branta canadensis	1	6	4	0.77815125
Branta canadensis	2816	Anseriformes	Anatidae	Branta	Anseriformes	Anatidae	Branta canadensis	1	10	4	1
Branta canadensis	140	Anseriformes	Anatidae	Branta	Anseriformes	Anatidae	Branta canadensis	1	14	4	1.146128036
Branta canadensis	536	Anseriformes	Anatidae	Branta	Anseriformes	Anatidae	Branta canadensis	1	19	4	1.278753601
Branta canadensis	1712	Anseriformes	Anatidae	Branta	Anseriformes	Anatidae	Branta canadensis	1	20	4	1.301029996
Branta canadensis	2812	Anseriformes	Anatidae	Branta	Anseriformes	Anatidae	Branta canadensis	1	70	4	1.84509804
Callipepla californica	1157	Galliformes	Odontophoridae	Callipepla	Galliformes	Odontophoridae	Callipepla californica	0	2	4	0.301029996
Callipepla californica	1143	Galliformes	Odontophoridae	Callipepla	Galliformes	Odontophoridae	Callipepla californica	0	4	4	0.602059991
Callipepla californica	298	Galliformes	Odontophoridae	Callipepla	Galliformes	Odontophoridae	Callipepla californica	0	18	4	1.255272505
Callipepla californica	3206	Galliformes	Odontophoridae	Callipepla	Galliformes	Odontophoridae	Callipepla californica	0	24	4	1.380211242
Callipepla californica	2191	Galliformes	Odontophoridae	Callipepla	Galliformes	Odontophoridae	Callipepla californica	0	30	4	1.477121255
Callipepla californica	1138	Galliformes	Odontophoridae	Callipepla	Galliformes	Odontophoridae	Callipepla californica	0	30	4	1.477121255
Callipepla californica	1144	Galliformes	Odontophoridae	Callipepla	Galliformes	Odontophoridae	Callipepla californica	0	60	4	1.77815125
Callipepla californica	1154	Galliformes	Odontophoridae	Callipepla	Galliformes	Odontophoridae	Callipepla californica	0	60	4	1.77815125
Callipepla californica	1153	Galliformes	Odontophoridae	Callipepla	Galliformes	Odontophoridae	Callipepla californica	0	128	4	2.10720997
Callipepla californica	1172	Galliformes	Odontophoridae	Callipepla	Galliformes	Odontophoridae	Callipepla californica	0	252	4	2.401400541
Callipepla californica	1175	Galliformes	Odontophoridae	Callipepla	Galliformes	Odontophoridae	Callipepla californica	0	468	4	2.670245853
Callipepla californica	1151	Galliformes	Odontophoridae	Callipepla	Galliformes	Odontophoridae	Callipepla californica	1	14	4	1.146128036
Callipepla californica	2629	Galliformes	Odontophoridae	Callipepla	Galliformes	Odontophoridae	Callipepla californica	1	20	4	1.301029996
Callipepla californica	2199	Galliformes	Odontophoridae	Callipepla	Galliformes	Odontophoridae	Callipepla californica	1	24	4	1.380211242
Callipepla californica	1134	Galliformes	Odontophoridae	Callipepla	Galliformes	Odontophoridae	Callipepla californica	1	144	4	2.158362492															1
Callipepla californica	1149	Galliformes	Odontophoridae	Callipepla	Galliformes	Odontophoridae	Callipepla californica	1	156	4	2.193124598
Callipepla californica	1166	Galliformes	Odontophoridae	Callipepla	Galliformes	Odontophoridae	Callipepla californica	1	308	4	2.488550717
Callipepla californica	1155	Galliformes	Odontophoridae	Callipepla	Galliformes	Odontophoridae	Callipepla californica	1	344	4	2.536558443
Callipepla californica	2204	Galliformes	Odontophoridae	Callipepla	Galliformes	Odontophoridae	Callipepla californica	1	356	4	2.551449998
Callipepla californica	1575	Galliformes	Odontophoridae	Callipepla	Galliformes	Odontophoridae	Callipepla californica	1	412	4	2.614897216
Callipepla californica	1150	Galliformes	Odontophoridae	Callipepla	Galliformes	Odontophoridae	Callipepla californica	1	650	4	2.812913357
Callipepla californica	1171	Galliformes	Odontophoridae	Callipepla	Galliformes	Odontophoridae	Callipepla californica	1	1234	4	3.09131516
Callipepla californica	1159	Galliformes	Odontophoridae	Callipepla	Galliformes	Odontophoridae	Callipepla californica	1	2900	4	3.462397998
Callipepla californica	1161	Galliformes	Odontophoridae	Callipepla	Galliformes	Odontophoridae	Callipepla californica	1	4050	4	3.607455023
Callipepla gambelii	833	Galliformes	Odontophoridae	Callipepla	Galliformes	Odontophoridae	Callipepla gambelii	0	180	4	2.255272505
Callipepla gambelii	829	Galliformes	Odontophoridae	Callipepla	Galliformes	Odontophoridae	Callipepla gambelii	0	240	4	2.380211242																	2
Callipepla gambelii	832	Galliformes	Odontophoridae	Callipepla	Galliformes	Odontophoridae	Callipepla gambelii	0	320	4	2.505149978
Callipepla gambelii	830	Galliformes	Odontophoridae	Callipepla	Galliformes	Odontophoridae	Callipepla gambelii	0	700	4	2.84509804
Callipepla gambelii	561	Galliformes	Odontophoridae	Callipepla	Galliformes	Odontophoridae	Callipepla gambelii	1	114	4	2.056904851
Callipepla gambelii	835	Galliformes	Odontophoridae	Callipepla	Galliformes	Odontophoridae	Callipepla gambelii	1	1000	4	3
Carduelis carduelis	869	Passeriformes	Fringillidae	Carduelis	Passeriformes	Fringillidae	Carduelis carduelis	0	60	4	1.77815125																			1
Carduelis carduelis	857	Passeriformes	Fringillidae	Carduelis	Passeriformes	Fringillidae	Carduelis carduelis	0	96	4	1.982271233
Carduelis carduelis	859	Passeriformes	Fringillidae	Carduelis	Passeriformes	Fringillidae	Carduelis carduelis	1	32	4	1.505149978																			0
Carduelis carduelis	868	Passeriformes	Fringillidae	Carduelis	Passeriformes	Fringillidae	Carduelis carduelis	1	54	4	1.73239376
Carduelis carduelis	860	Passeriformes	Fringillidae	Carduelis	Passeriformes	Fringillidae	Carduelis carduelis	1	55	4	1.740362689
Carduelis carduelis	864	Passeriformes	Fringillidae	Carduelis	Passeriformes	Fringillidae	Carduelis carduelis	1	117	4	2.068185862
Carduelis carduelis	862	Passeriformes	Fringillidae	Carduelis	Passeriformes	Fringillidae	Carduelis carduelis	1	118	4	2.071882007
Carduelis carduelis	863	Passeriformes	Fringillidae	Carduelis	Passeriformes	Fringillidae	Carduelis carduelis	1	118	4	2.071882007
Carduelis carduelis	866	Passeriformes	Fringillidae	Carduelis	Passeriformes	Fringillidae	Carduelis carduelis	1	153	4	2.184691431
Carduelis carduelis	861	Passeriformes	Fringillidae	Carduelis	Passeriformes	Fringillidae	Carduelis carduelis	1	190	4	2.278753601
Carduelis chloris	875	Passeriformes	Fringillidae	Carduelis	Passeriformes	Fringillidae	Chloris chloris	0	5	4	0.698970004
Carduelis chloris	879	Passeriformes	Fringillidae	Carduelis	Passeriformes	Fringillidae	Chloris chloris	0	5	4	0.698970004
Carduelis chloris	881	Passeriformes	Fringillidae	Carduelis	Passeriformes	Fringillidae	Chloris chloris	0	30	4	1.477121255
Carduelis chloris	876	Passeriformes	Fringillidae	Carduelis	Passeriformes	Fringillidae	Chloris chloris	1	8	4	0.903089987
Carduelis chloris	877	Passeriformes	Fringillidae	Carduelis	Passeriformes	Fringillidae	Chloris chloris	1	14	4	1.146128036
Carduelis chloris	878	Passeriformes	Fringillidae	Carduelis	Passeriformes	Fringillidae	Chloris chloris	1	14	4	1.146128036
Carduelis chloris	874	Passeriformes	Fringillidae	Carduelis	Passeriformes	Fringillidae	Chloris chloris	1	32	4	1.505149978
Carduelis chloris	873	Passeriformes	Fringillidae	Carduelis	Passeriformes	Fringillidae	Chloris chloris	1	51	4	1.707570176
Carduelis chloris	880	Passeriformes	Fringillidae	Carduelis	Passeriformes	Fringillidae	Chloris chloris	1	120	4	2.079181246
Corvus frugilegus	952	Passeriformes	Corvidae	Corvus	Passeriformes	Corvidae	Corvus frugilegus	0	3	4	0.477121255
Corvus frugilegus	949	Passeriformes	Corvidae	Corvus	Passeriformes	Corvidae	Corvus frugilegus	0	66	4	1.819543936
Corvus frugilegus	954	Passeriformes	Corvidae	Corvus	Passeriformes	Corvidae	Corvus frugilegus	0	200	4	2.301029996
Corvus frugilegus	951	Passeriformes	Corvidae	Corvus	Passeriformes	Corvidae	Corvus frugilegus	1	72	4	1.857332496
Corvus frugilegus	950	Passeriformes	Corvidae	Corvus	Passeriformes	Corvidae	Corvus frugilegus	1	106	4	2.025305865
Coturnix ypsilophora	1492	Galliformes	Phasianidae	Coturnix	Galliformes	Phasianidae	Synoicus ypsilophorus	0	7	4	0.84509804
Coturnix ypsilophora	1493	Galliformes	Phasianidae	Coturnix	Galliformes	Phasianidae	Synoicus ypsilophorus	0	12	4	1.079181246																			1
Coturnix ypsilophora	1494	Galliformes	Phasianidae	Coturnix	Galliformes	Phasianidae	Synoicus ypsilophorus	0	29	4	1.462397998
Coturnix ypsilophora	1495	Galliformes	Phasianidae	Coturnix	Galliformes	Phasianidae	Synoicus ypsilophorus	1	44	4	1.643452676
Coturnix ypsilophora	1491	Galliformes	Phasianidae	Coturnix	Galliformes	Phasianidae	Synoicus ypsilophorus	1	514	4	2.710963119
Cygnus olor	997	Anseriformes	Anatidae	Cygnus	Anseriformes	Anatidae	Cygnus olor	0	2	4	0.301029996
Cygnus olor	998	Anseriformes	Anatidae	Cygnus	Anseriformes	Anatidae	Cygnus olor	0	2	4	0.301029996
Cygnus olor	990	Anseriformes	Anatidae	Cygnus	Anseriformes	Anatidae	Cygnus olor	0	2	4	0.301029996
Cygnus olor	992	Anseriformes	Anatidae	Cygnus	Anseriformes	Anatidae	Cygnus olor	0	2	4	0.301029996
Cygnus olor	993	Anseriformes	Anatidae	Cygnus	Anseriformes	Anatidae	Cygnus olor	0	2	4	0.301029996
Cygnus olor	3218	Anseriformes	Anatidae	Cygnus	Anseriformes	Anatidae	Cygnus olor	0	4	4	0.602059991
Cygnus olor	221	Anseriformes	Anatidae	Cygnus	Anseriformes	Anatidae	Cygnus olor	0	6	4	0.77815125
Cygnus olor	217	Anseriformes	Anatidae	Cygnus	Anseriformes	Anatidae	Cygnus olor	1	2	4	0.301029996
Cygnus olor	219	Anseriformes	Anatidae	Cygnus	Anseriformes	Anatidae	Cygnus olor	1	2	4	0.301029996
Cygnus olor	999	Anseriformes	Anatidae	Cygnus	Anseriformes	Anatidae	Cygnus olor	1	6	4	0.77815125															1
Cygnus olor	991	Anseriformes	Anatidae	Cygnus	Anseriformes	Anatidae	Cygnus olor	1	6	4	0.77815125
Cygnus olor	1613	Anseriformes	Anatidae	Cygnus	Anseriformes	Anatidae	Cygnus olor	1	7	4	0.84509804
Cygnus olor	1741	Anseriformes	Anatidae	Cygnus	Anseriformes	Anatidae	Cygnus olor	1	544	4	2.7355989
Emberiza citrinella	1013	Passeriformes	Fringillidae	Emberiza	Passeriformes	Emberizidae	Emberiza citrinella	0	3	4	0.477121255
Emberiza citrinella	1016	Passeriformes	Fringillidae	Emberiza	Passeriformes	Emberizidae	Emberiza citrinella	0	30	4	1.477121255
Emberiza citrinella	1015	Passeriformes	Fringillidae	Emberiza	Passeriformes	Emberizidae	Emberiza citrinella	0	32	4	1.505149978
Emberiza citrinella	1014	Passeriformes	Fringillidae	Emberiza	Passeriformes	Emberizidae	Emberiza citrinella	1	39	4	1.591064607
Emberiza citrinella	1012	Passeriformes	Fringillidae	Emberiza	Passeriformes	Emberizidae	Emberiza citrinella	1	236	4	2.372912003
Emberiza citrinella	1011	Passeriformes	Fringillidae	Emberiza	Passeriformes	Emberizidae	Emberiza citrinella	1	345	4	2.537819095
Francolinus erckelii	615	Galliformes	Phasianidae	Francolinus	Galliformes	Phasianidae	Pternistis erckelii	0	64	4	1.806179974
Francolinus erckelii	2045	Galliformes	Phasianidae	Francolinus	Galliformes	Phasianidae	Pternistis erckelii	0	244	4	2.387389826
Francolinus erckelii	2047	Galliformes	Phasianidae	Francolinus	Galliformes	Phasianidae	Pternistis erckelii	1	37	4	1.568201724
Francolinus erckelii	2051	Galliformes	Phasianidae	Francolinus	Galliformes	Phasianidae	Pternistis erckelii	1	61	4	1.785329835
Francolinus erckelii	2048	Galliformes	Phasianidae	Francolinus	Galliformes	Phasianidae	Pternistis erckelii	1	114	4	2.056904851
Francolinus erckelii	2050	Galliformes	Phasianidae	Francolinus	Galliformes	Phasianidae	Pternistis erckelii	1	229	4	2.359835482
Francolinus erckelii	2046	Galliformes	Phasianidae	Francolinus	Galliformes	Phasianidae	Pternistis erckelii	1	343	4	2.53529412
Francolinus francolinus	1056	Galliformes	Phasianidae	Francolinus	Galliformes	Phasianidae	Francolinus francolinus	0	27	4	1.431363764
Francolinus francolinus	2056	Galliformes	Phasianidae	Francolinus	Galliformes	Phasianidae	Francolinus francolinus	0	311	4	2.492760389
Francolinus francolinus	2054	Galliformes	Phasianidae	Francolinus	Galliformes	Phasianidae	Francolinus francolinus	0	403	4	2.605305046
Francolinus francolinus	1569	Galliformes	Phasianidae	Francolinus	Galliformes	Phasianidae	Francolinus francolinus	0	421	4	2.624282096
Francolinus francolinus	1571	Galliformes	Phasianidae	Francolinus	Galliformes	Phasianidae	Francolinus francolinus	0	609	4	2.784617293
Francolinus francolinus	2055	Galliformes	Phasianidae	Francolinus	Galliformes	Phasianidae	Francolinus francolinus	0	1091	4	3.037824751
Francolinus francolinus	2064	Galliformes	Phasianidae	Francolinus	Galliformes	Phasianidae	Francolinus francolinus	0	1317	4	3.119585775
Francolinus francolinus	2065	Galliformes	Phasianidae	Francolinus	Galliformes	Phasianidae	Francolinus francolinus	0	1499	4	3.175801633
Francolinus francolinus	1619	Galliformes	Phasianidae	Francolinus	Galliformes	Phasianidae	Francolinus francolinus	0	1632	4	3.212720154
Francolinus francolinus	2057	Galliformes	Phasianidae	Francolinus	Galliformes	Phasianidae	Francolinus francolinus	0	1896	4	3.277838333
Francolinus francolinus	1572	Galliformes	Phasianidae	Francolinus	Galliformes	Phasianidae	Francolinus francolinus	0	2066	4	3.315130317
Francolinus francolinus	237	Galliformes	Phasianidae	Francolinus	Galliformes	Phasianidae	Francolinus francolinus	1	5	4	0.698970004
Francolinus francolinus	617	Galliformes	Phasianidae	Francolinus	Galliformes	Phasianidae	Francolinus francolinus	1	200	4	2.301029996
Francolinus francolinus	1570	Galliformes	Phasianidae	Francolinus	Galliformes	Phasianidae	Francolinus francolinus	1	226	4	2.354108439
Francolinus francolinus	2058	Galliformes	Phasianidae	Francolinus	Galliformes	Phasianidae	Francolinus francolinus	1	231	4	2.36361198
Francolinus francolinus	1620	Galliformes	Phasianidae	Francolinus	Galliformes	Phasianidae	Francolinus francolinus	1	3577	4	3.55351894
Francolinus pondicerianus	2082	Galliformes	Phasianidae	Francolinus	Galliformes	Phasianidae	Francolinus pondicerianus	0	277	4	2.442479769
Francolinus pondicerianus	2085	Galliformes	Phasianidae	Francolinus	Galliformes	Phasianidae	Francolinus pondicerianus	0	1205	4	3.080987047
Francolinus pondicerianus	2083	Galliformes	Phasianidae	Francolinus	Galliformes	Phasianidae	Francolinus pondicerianus	0	2300	4	3.361727836
Francolinus pondicerianus	2084	Galliformes	Phasianidae	Francolinus	Galliformes	Phasianidae	Francolinus pondicerianus	0	2574	4	3.410608543
Francolinus pondicerianus	1621	Galliformes	Phasianidae	Francolinus	Galliformes	Phasianidae	Francolinus pondicerianus	0	2938	4	3.468051791
Francolinus pondicerianus	1574	Galliformes	Phasianidae	Francolinus	Galliformes	Phasianidae	Francolinus pondicerianus	0	5171	4	3.713574538
Francolinus pondicerianus	2079	Galliformes	Phasianidae	Francolinus	Galliformes	Phasianidae	Francolinus pondicerianus	1	36	4	1.556302501
Francolinus pondicerianus	2077	Galliformes	Phasianidae	Francolinus	Galliformes	Phasianidae	Francolinus pondicerianus	1	160	4	2.204119983
Francolinus pondicerianus	620	Galliformes	Phasianidae	Francolinus	Galliformes	Phasianidae	Francolinus pondicerianus	1	188	4	2.274157849
Francolinus pondicerianus	2076	Galliformes	Phasianidae	Francolinus	Galliformes	Phasianidae	Francolinus pondicerianus	1	366	4	2.563481085
Francolinus pondicerianus	2075	Galliformes	Phasianidae	Francolinus	Galliformes	Phasianidae	Francolinus pondicerianus	1	425	4	2.62838893
Francolinus pondicerianus	1573	Galliformes	Phasianidae	Francolinus	Galliformes	Phasianidae	Francolinus pondicerianus	1	567	4	2.753583059
Fringilla coelebs	1069	Passeriformes	Fringillidae	Fringilla	Passeriformes	Fringillidae	Fringilla coelebs	0	23	4	1.361727836
Fringilla coelebs	1071	Passeriformes	Fringillidae	Fringilla	Passeriformes	Fringillidae	Fringilla coelebs	0	70	4	1.84509804
Fringilla coelebs	1066	Passeriformes	Fringillidae	Fringilla	Passeriformes	Fringillidae	Fringilla coelebs	0	100	4	2																			0
Fringilla coelebs	1077	Passeriformes	Fringillidae	Fringilla	Passeriformes	Fringillidae	Fringilla coelebs	0	200	4	2.301029996
Fringilla coelebs	1076	Passeriformes	Fringillidae	Fringilla	Passeriformes	Fringillidae	Fringilla coelebs	0	495	4	2.694605199
Fringilla coelebs	1068	Passeriformes	Fringillidae	Fringilla	Passeriformes	Fringillidae	Fringilla coelebs	1	16	4	1.204119983
Fringilla coelebs	1070	Passeriformes	Fringillidae	Fringilla	Passeriformes	Fringillidae	Fringilla coelebs	1	99	4	1.995635195
Fringilla coelebs	1067	Passeriformes	Fringillidae	Fringilla	Passeriformes	Fringillidae	Fringilla coelebs	1	113	4	2.053078443
Fringilla coelebs	1072	Passeriformes	Fringillidae	Fringilla	Passeriformes	Fringillidae	Fringilla coelebs	1	126	4	2.100370545
Fringilla coelebs	1073	Passeriformes	Fringillidae	Fringilla	Passeriformes	Fringillidae	Fringilla coelebs	1	200	4	2.301029996
Meleagris gallopavo	303	Galliformes	Phasianidae	Meleagris	Galliformes	Phasianidae	Meleagris gallopavo	0	4	4	0.602059991
Meleagris gallopavo	2224	Galliformes	Phasianidae	Meleagris	Galliformes	Phasianidae	Meleagris gallopavo	0	127	4	2.103803721
Meleagris gallopavo	2219	Galliformes	Phasianidae	Meleagris	Galliformes	Phasianidae	Meleagris gallopavo	1	22	4	1.342422681
Meleagris gallopavo	2227	Galliformes	Phasianidae	Meleagris	Galliformes	Phasianidae	Meleagris gallopavo	1	180	4	2.255272505
Passer domesticus	669	Passeriformes	Passeridae	Passer	Passeridae	Passeridae	Passer domesticus	0	4	4	0.602059991
Passer domesticus	1281	Passeriformes	Passeridae	Passer	Passeridae	Passeridae	Passer domesticus	0	16	4	1.204119983
Passer domesticus	335	Passeriformes	Passeridae	Passer	Passeridae	Passeridae	Passer domesticus	0	20	4	1.301029996
Passer domesticus	3090	Passeriformes	Passeridae	Passer	Passeridae	Passeridae	Passer domesticus	1	2	4	0.301029996
Passer domesticus	2317	Passeriformes	Passeridae	Passer	Passeridae	Passeridae	Passer domesticus	1	2	4	0.301029996
Passer domesticus	1288	Passeriformes	Passeridae	Passer	Passeridae	Passeridae	Passer domesticus	1	8	4	0.903089987
Passer domesticus	1283	Passeriformes	Passeridae	Passer	Passeridae	Passeridae	Passer domesticus	1	9	4	0.954242509
Passer domesticus	1795	Passeriformes	Passeridae	Passer	Passeridae	Passeridae	Passer domesticus	1	12	4	1.079181246
Passer domesticus	2320	Passeriformes	Passeridae	Passer	Passeridae	Passeridae	Passer domesticus	1	14	4	1.146128036
Passer domesticus	3245	Passeriformes	Passeridae	Passer	Passeridae	Passeridae	Passer domesticus	1	14	4	1.146128036
Passer domesticus	1284	Passeriformes	Passeridae	Passer	Passeridae	Passeridae	Passer domesticus	1	26	4	1.414973348
Passer domesticus	1295	Passeriformes	Passeridae	Passer	Passeridae	Passeridae	Passer domesticus	1	40	4	1.602059991
Passer domesticus	1287	Passeriformes	Passeridae	Passer	Passeridae	Passeridae	Passer domesticus	1	44	4	1.643452676
Passer domesticus	2319	Passeriformes	Passeridae	Passer	Passeridae	Passeridae	Passer domesticus	1	49	4	1.69019608
Passer domesticus	1279	Passeriformes	Passeridae	Passer	Passeridae	Passeridae	Passer domesticus	1	50	4	1.698970004
Passer domesticus	1280	Passeriformes	Passeridae	Passer	Passeridae	Passeridae	Passer domesticus	1	100	4	2
Passer domesticus	1289	Passeriformes	Passeridae	Passer	Passeridae	Passeridae	Passer domesticus	1	200	4	2.301029996
Passer domesticus	1296	Passeriformes	Passeridae	Passer	Passeridae	Passeridae	Passer domesticus	1	440	4	2.643452676
Passer domesticus	1282	Passeriformes	Passeridae	Passer	Passeridae	Passeridae	Passer domesticus	1	1000	4	3
Passer montanus	1304	Passeriformes	Passeridae	Passer	Passeridae	Passeridae	Passer montanus	0	2	4	0.301029996
Passer montanus	1303	Passeriformes	Passeridae	Passer	Passeridae	Passeridae	Passer montanus	0	12	4	1.079181246
Passer montanus	2334	Passeriformes	Passeridae	Passer	Passeridae	Passeridae	Passer montanus	1	3	4	0.477121255
Passer montanus	1308	Passeriformes	Passeridae	Passer	Passeridae	Passeridae	Passer montanus	1	20	4	1.301029996
Passer montanus	1307	Passeriformes	Passeridae	Passer	Passeridae	Passeridae	Passer montanus	1	160	4	2.204119983
Perdix perdix	1338	Galliformes	Phasianidae	Perdix	Galliformes	Phasianidae	Perdix perdix	0	8	4	0.903089987
Perdix perdix	343	Galliformes	Phasianidae	Perdix	Galliformes	Phasianidae	Perdix perdix	0	10	4	1
Perdix perdix	342	Galliformes	Phasianidae	Perdix	Galliformes	Phasianidae	Perdix perdix	0	32	4	1.505149978
Perdix perdix	1337	Galliformes	Phasianidae	Perdix	Galliformes	Phasianidae	Perdix perdix	0	48	4	1.681241237
Perdix perdix	1339	Galliformes	Phasianidae	Perdix	Galliformes	Phasianidae	Perdix perdix	0	55	4	1.740362689																			1
Perdix perdix	675	Galliformes	Phasianidae	Perdix	Galliformes	Phasianidae	Perdix perdix	0	67	4	1.826074803
Perdix perdix	341	Galliformes	Phasianidae	Perdix	Galliformes	Phasianidae	Perdix perdix	0	72	4	1.857332496																	19
Perdix perdix	1334	Galliformes	Phasianidae	Perdix	Galliformes	Phasianidae	Perdix perdix	0	86	4	1.934498451
Perdix perdix	1335	Galliformes	Phasianidae	Perdix	Galliformes	Phasianidae	Perdix perdix	0	97	4	1.986771734
Perdix perdix	352	Galliformes	Phasianidae	Perdix	Galliformes	Phasianidae	Perdix perdix	0	110	4	2.041392685
Perdix perdix	1813	Galliformes	Phasianidae	Perdix	Galliformes	Phasianidae	Perdix perdix	0	145	4	2.161368002
Perdix perdix	354	Galliformes	Phasianidae	Perdix	Galliformes	Phasianidae	Perdix perdix	0	200	4	2.301029996
Perdix perdix	1812	Galliformes	Phasianidae	Perdix	Galliformes	Phasianidae	Perdix perdix	0	212	4	2.326335861
Perdix perdix	1336	Galliformes	Phasianidae	Perdix	Galliformes	Phasianidae	Perdix perdix	0	248	4	2.394451681
Perdix perdix	3193	Galliformes	Phasianidae	Perdix	Galliformes	Phasianidae	Perdix perdix	0	500	4	2.698970004
Perdix perdix	2353	Galliformes	Phasianidae	Perdix	Galliformes	Phasianidae	Perdix perdix	0	2035	4	3.308564414
Perdix perdix	1657	Galliformes	Phasianidae	Perdix	Galliformes	Phasianidae	Perdix perdix	0	2056	4	3.31302311																			1
Perdix perdix	3215	Galliformes	Phasianidae	Perdix	Galliformes	Phasianidae	Perdix perdix	0	2056	4	3.31302311
Perdix perdix	1579	Galliformes	Phasianidae	Perdix	Galliformes	Phasianidae	Perdix perdix	0	8409	4	3.924744352
Perdix perdix	1329	Galliformes	Phasianidae	Perdix	Galliformes	Phasianidae	Perdix perdix	0	12000	4	4.079181246
Perdix perdix	1330	Galliformes	Phasianidae	Perdix	Galliformes	Phasianidae	Perdix perdix	0	62008	4	4.792447724
Perdix perdix	3208	Galliformes	Phasianidae	Perdix	Galliformes	Phasianidae	Perdix perdix	1	125	4	2.096910013
Perdix perdix	345	Galliformes	Phasianidae	Perdix	Galliformes	Phasianidae	Perdix perdix	1	166	4	2.220108088
Perdix perdix	3209	Galliformes	Phasianidae	Perdix	Galliformes	Phasianidae	Perdix perdix	1	200	4	2.301029996
Perdix perdix	3194	Galliformes	Phasianidae	Perdix	Galliformes	Phasianidae	Perdix perdix	1	230	4	2.361727836
Perdix perdix	1814	Galliformes	Phasianidae	Perdix	Galliformes	Phasianidae	Perdix perdix	1	500	4	2.698970004
Perdix perdix	2354	Galliformes	Phasianidae	Perdix	Galliformes	Phasianidae	Perdix perdix	1	533	4	2.726727209
Perdix perdix	344	Galliformes	Phasianidae	Perdix	Galliformes	Phasianidae	Perdix perdix	1	686	4	2.836324116
Perdix perdix	1810	Galliformes	Phasianidae	Perdix	Galliformes	Phasianidae	Perdix perdix	1	924	4	2.965671971
Perdix perdix	3210	Galliformes	Phasianidae	Perdix	Galliformes	Phasianidae	Perdix perdix	1	1000	4	3
Perdix perdix	2357	Galliformes	Phasianidae	Perdix	Galliformes	Phasianidae	Perdix perdix	1	4343	4	3.637789829
Perdix perdix	1806	Galliformes	Phasianidae	Perdix	Galliformes	Phasianidae	Perdix perdix	1	4405	4	3.643945913
Perdix perdix	3211	Galliformes	Phasianidae	Perdix	Galliformes	Phasianidae	Perdix perdix	1	4794	4	3.68069803
Perdix perdix	1811	Galliformes	Phasianidae	Perdix	Galliformes	Phasianidae	Perdix perdix	1	6000	4	3.77815125
Perdix perdix	348	Galliformes	Phasianidae	Perdix	Galliformes	Phasianidae	Perdix perdix	1	7500	4	3.875061263
Perdix perdix	1578	Galliformes	Phasianidae	Perdix	Galliformes	Phasianidae	Perdix perdix	1	11196	4	4.04906289
Perdix perdix	2356	Galliformes	Phasianidae	Perdix	Galliformes	Phasianidae	Perdix perdix	1	18875	4	4.27588696
Perdix perdix	1807	Galliformes	Phasianidae	Perdix	Galliformes	Phasianidae	Perdix perdix	1	27750	4	4.443262987
Perdix perdix	1808	Galliformes	Phasianidae	Perdix	Galliformes	Phasianidae	Perdix perdix	1	32984	4	4.518303322
Phasianus colchicus	1388	Galliformes	Phasianidae	Phasianus	Galliformes	Phasianidae	Phasianus colchicus	0	2	4	0.301029996
Phasianus colchicus	3190	Galliformes	Phasianidae	Phasianus	Galliformes	Phasianidae	Phasianus colchicus	0	2	4	0.301029996
Phasianus colchicus	1376	Galliformes	Phasianidae	Phasianus	Galliformes	Phasianidae	Phasianus colchicus	0	4	4	0.602059991
Phasianus colchicus	3189	Galliformes	Phasianidae	Phasianus	Galliformes	Phasianidae	Phasianus colchicus	0	8	4	0.903089987
Phasianus colchicus	1356	Galliformes	Phasianidae	Phasianus	Galliformes	Phasianidae	Phasianus colchicus	0	8	4	0.903089987
Phasianus colchicus	1387	Galliformes	Phasianidae	Phasianus	Galliformes	Phasianidae	Phasianus colchicus	0	11	4	1.041392685
Phasianus colchicus	2755	Galliformes	Phasianidae	Phasianus	Galliformes	Phasianidae	Phasianus colchicus	0	11	4	1.041392685
Phasianus colchicus	1347	Galliformes	Phasianidae	Phasianus	Galliformes	Phasianidae	Phasianus colchicus	0	12	4	1.079181246
Phasianus colchicus	1354	Galliformes	Phasianidae	Phasianus	Galliformes	Phasianidae	Phasianus colchicus	0	12	4	1.079181246
Phasianus colchicus	1364	Galliformes	Phasianidae	Phasianus	Galliformes	Phasianidae	Phasianus colchicus	0	12	4	1.079181246
Phasianus colchicus	1392	Galliformes	Phasianidae	Phasianus	Galliformes	Phasianidae	Phasianus colchicus	0	60	4	1.77815125
Phasianus colchicus	1378	Galliformes	Phasianidae	Phasianus	Galliformes	Phasianidae	Phasianus colchicus	0	89	4	1.949390007
Phasianus colchicus	1386	Galliformes	Phasianidae	Phasianus	Galliformes	Phasianidae	Phasianus colchicus	0	223	4	2.348304863
Phasianus colchicus	1380	Galliformes	Phasianidae	Phasianus	Galliformes	Phasianidae	Phasianus colchicus	0	310	4	2.491361694
Phasianus colchicus	3181	Galliformes	Phasianidae	Phasianus	Galliformes	Phasianidae	Phasianus colchicus	0	445	4	2.648360011
Phasianus colchicus	2371	Galliformes	Phasianidae	Phasianus	Galliformes	Phasianidae	Phasianus colchicus	0	500	4	2.698970004
Phasianus colchicus	2366	Galliformes	Phasianidae	Phasianus	Galliformes	Phasianidae	Phasianus colchicus	0	3000	4	3.477121255
Phasianus colchicus	3180	Galliformes	Phasianidae	Phasianus	Galliformes	Phasianidae	Phasianus colchicus	0	9000	4	3.954242509
Phasianus colchicus	1659	Galliformes	Phasianidae	Phasianus	Galliformes	Phasianidae	Phasianus colchicus	0	9000	4	3.954242509
Phasianus colchicus	1348	Galliformes	Phasianidae	Phasianus	Galliformes	Phasianidae	Phasianus colchicus	0	40000	4	4.602059991
Phasianus colchicus	1379	Galliformes	Phasianidae	Phasianus	Galliformes	Phasianidae	Phasianus colchicus	1	2	4	0.301029996
Phasianus colchicus	3244	Galliformes	Phasianidae	Phasianus	Galliformes	Phasianidae	Phasianus colchicus	1	3	4	0.477121255
Phasianus colchicus	364	Galliformes	Phasianidae	Phasianus	Galliformes	Phasianidae	Phasianus colchicus	1	4	4	0.602059991
Phasianus colchicus	365	Galliformes	Phasianidae	Phasianus	Galliformes	Phasianidae	Phasianus colchicus	1	8	4	0.903089987
Phasianus colchicus	1372	Galliformes	Phasianidae	Phasianus	Galliformes	Phasianidae	Phasianus colchicus	1	22	4	1.342422681
Phasianus colchicus	1355	Galliformes	Phasianidae	Phasianus	Galliformes	Phasianidae	Phasianus colchicus	1	25	4	1.397940009
Phasianus colchicus	1373	Galliformes	Phasianidae	Phasianus	Galliformes	Phasianidae	Phasianus colchicus	1	34	4	1.531478917
Phasianus colchicus	1382	Galliformes	Phasianidae	Phasianus	Galliformes	Phasianidae	Phasianus colchicus	1	34	4	1.531478917
Phasianus colchicus	357	Galliformes	Phasianidae	Phasianus	Galliformes	Phasianidae	Phasianus colchicus	1	36	4	1.556302501
Phasianus colchicus	2373	Galliformes	Phasianidae	Phasianus	Galliformes	Phasianidae	Phasianus colchicus	1	57	4	1.755874856
Phasianus colchicus	1353	Galliformes	Phasianidae	Phasianus	Galliformes	Phasianidae	Phasianus colchicus	1	83	4	1.919078092
Phasianus colchicus	3216	Galliformes	Phasianidae	Phasianus	Galliformes	Phasianidae	Phasianus colchicus	1	88	4	1.944482672
Phasianus colchicus	1377	Galliformes	Phasianidae	Phasianus	Galliformes	Phasianidae	Phasianus colchicus	1	193	4	2.285557309
Phasianus colchicus	1365	Galliformes	Phasianidae	Phasianus	Galliformes	Phasianidae	Phasianus colchicus	1	200	4	2.301029996
Phasianus colchicus	2779	Galliformes	Phasianidae	Phasianus	Galliformes	Phasianidae	Phasianus colchicus	1	244	4	2.387389826
Phasianus colchicus	2386	Galliformes	Phasianidae	Phasianus	Galliformes	Phasianidae	Phasianus colchicus	1	478	4	2.679427897
Phasianus colchicus	678	Galliformes	Phasianidae	Phasianus	Galliformes	Phasianidae	Phasianus colchicus	1	550	4	2.740362689
Phasianus colchicus	1375	Galliformes	Phasianidae	Phasianus	Galliformes	Phasianidae	Phasianus colchicus	1	825	4	2.916453949
Phasianus colchicus	2389	Galliformes	Phasianidae	Phasianus	Galliformes	Phasianidae	Phasianus colchicus	1	1000	4	3
Phasianus colchicus	2365	Galliformes	Phasianidae	Phasianus	Galliformes	Phasianidae	Phasianus colchicus	1	1006	4	3.002597981
Phasianus colchicus	1363	Galliformes	Phasianidae	Phasianus	Galliformes	Phasianidae	Phasianus colchicus	1	4120	4	3.614897216
Phasianus colchicus	1824	Galliformes	Phasianidae	Phasianus	Galliformes	Phasianidae	Phasianus colchicus	1	7000	4	3.84509804
Phasianus colchicus	2770	Galliformes	Phasianidae	Phasianus	Galliformes	Phasianidae	Phasianus colchicus	1	23151	4	4.364569755
Phasianus colchicus	2387	Galliformes	Phasianidae	Phasianus	Galliformes	Phasianidae	Phasianus colchicus	1	35000	4	4.544068044
Phasianus colchicus	2364	Galliformes	Phasianidae	Phasianus	Galliformes	Phasianidae	Phasianus colchicus	1	84505	4	4.926882406
Phasianus colchicus	2367	Galliformes	Phasianidae	Phasianus	Galliformes	Phasianidae	Phasianus colchicus	1	250000	4	5.397940009
Phasianus colchicus	1820	Galliformes	Phasianidae	Phasianus	Galliformes	Phasianidae	Phasianus colchicus	1	285000	4	5.45484486
Phasianus colchicus	1815	Galliformes	Phasianidae	Phasianus	Galliformes	Phasianidae	Phasianus colchicus	1	583878	4	5.766322112
Phasianus colchicus	2745	Galliformes	Phasianidae	Phasianus	Galliformes	Phasianidae	Phasianus colchicus	1	1500000	4	6.176091259
Phasianus colchicus	1361	Galliformes	Phasianidae	Phasianus	Galliformes	Phasianidae	Phasianus colchicus	1	4114235	4	6.614289094
Serinus canaria	2461	Passeriformes	Fringillidae	Serinus	Passeriformes	Fringillidae	Serinus canaria	0	12	4	1.079181246
Serinus canaria	1434	Passeriformes	Fringillidae	Serinus	Passeriformes	Fringillidae	Serinus canaria	0	18	4	1.255272505
Serinus canaria	2462	Passeriformes	Fringillidae	Serinus	Passeriformes	Fringillidae	Serinus canaria	1	10	4	1
Serinus canaria	377	Passeriformes	Fringillidae	Serinus	Passeriformes	Fringillidae	Serinus canaria	1	12	4	1.079181246
Sturnus vulgaris	1487	Passeriformes	Sturnidae	Sturnus	Passeriformes	Sturnidae	Sturnus vulgaris	0	2	4	0.301029996
Sturnus vulgaris	2515	Passeriformes	Sturnidae	Sturnus	Passeriformes	Sturnidae	Sturnus vulgaris	0	5	4	0.698970004
Sturnus vulgaris	702	Passeriformes	Sturnidae	Sturnus	Passeriformes	Sturnidae	Sturnus vulgaris	0	58	4	1.763427994
Sturnus vulgaris	1490	Passeriformes	Sturnidae	Sturnus	Passeriformes	Sturnidae	Sturnus vulgaris	0	70	4	1.84509804
Sturnus vulgaris	1485	Passeriformes	Sturnidae	Sturnus	Passeriformes	Sturnidae	Sturnus vulgaris	1	18	4	1.255272505
Sturnus vulgaris	1482	Passeriformes	Sturnidae	Sturnus	Passeriformes	Sturnidae	Sturnus vulgaris	1	60	4	1.77815125
Sturnus vulgaris	1488	Passeriformes	Sturnidae	Sturnus	Passeriformes	Sturnidae	Sturnus vulgaris	1	75	4	1.875061263
Sturnus vulgaris	1486	Passeriformes	Sturnidae	Sturnus	Passeriformes	Sturnidae	Sturnus vulgaris	1	89	4	1.949390007																			1
Sturnus vulgaris	1481	Passeriformes	Sturnidae	Sturnus	Passeriformes	Sturnidae	Sturnus vulgaris	1	109	4	2.037426498															1
Sturnus vulgaris	1476	Passeriformes	Sturnidae	Sturnus	Passeriformes	Sturnidae	Sturnus vulgaris	1	160	4	2.204119983
Sturnus vulgaris	1483	Passeriformes	Sturnidae	Sturnus	Passeriformes	Sturnidae	Sturnus vulgaris	1	169	4	2.227886705
Sturnus vulgaris	1489	Passeriformes	Sturnidae	Sturnus	Passeriformes	Sturnidae	Sturnus vulgaris	1	244	4	2.387389826
Sturnus vulgaris	1484	Passeriformes	Sturnidae	Sturnus	Passeriformes	Sturnidae	Sturnus vulgaris	1	304	4	2.482873584
Turdus merula	1520	Passeriformes	Muscicapidae	Turdus	Passeriformes	Turdidae	Turdus merula	0	7	4	0.84509804
Turdus merula	1514	Passeriformes	Muscicapidae	Turdus	Passeriformes	Turdidae	Turdus merula	0	12	4	1.079181246
Turdus merula	1523	Passeriformes	Muscicapidae	Turdus	Passeriformes	Turdidae	Turdus merula	0	35	4	1.544068044
Turdus merula	3076	Passeriformes	Muscicapidae	Turdus	Passeriformes	Turdidae	Turdus merula	1	26	4	1.414973348
Turdus merula	1853	Passeriformes	Muscicapidae	Turdus	Passeriformes	Turdidae	Turdus merula	1	49	4	1.69019608
Turdus merula	1522	Passeriformes	Muscicapidae	Turdus	Passeriformes	Turdidae	Turdus merula	1	63	4	1.799340549
Turdus merula	1517	Passeriformes	Muscicapidae	Turdus	Passeriformes	Turdidae	Turdus merula	1	138	4	2.139879086
Turdus merula	1515	Passeriformes	Muscicapidae	Turdus	Passeriformes	Turdidae	Turdus merula	1	170	4	2.230448921
Turdus merula	1516	Passeriformes	Muscicapidae	Turdus	Passeriformes	Turdidae	Turdus merula	1	474	4	2.675778342															1
Turdus philomelos	1535	Passeriformes	Muscicapidae	Turdus	Passeriformes	Turdidae	Turdus philomelos	0	4	4	0.602059991
Turdus philomelos	1529	Passeriformes	Muscicapidae	Turdus	Passeriformes	Turdidae	Turdus philomelos	0	5	4	0.698970004
Turdus philomelos	2562	Passeriformes	Muscicapidae	Turdus	Passeriformes	Turdidae	Turdus philomelos	0	6	4	0.77815125
Turdus philomelos	1524	Passeriformes	Muscicapidae	Turdus	Passeriformes	Turdidae	Turdus philomelos	0	12	4	1.079181246
Turdus philomelos	1536	Passeriformes	Muscicapidae	Turdus	Passeriformes	Turdidae	Turdus philomelos	0	60	4	1.77815125
Turdus philomelos	1531	Passeriformes	Muscicapidae	Turdus	Passeriformes	Turdidae	Turdus philomelos	1	8	4	0.903089987
Turdus philomelos	1534	Passeriformes	Muscicapidae	Turdus	Passeriformes	Turdidae	Turdus philomelos	1	24	4	1.380211242
Turdus philomelos	1527	Passeriformes	Muscicapidae	Turdus	Passeriformes	Turdidae	Turdus philomelos	1	125	4	2.096910013
Turdus philomelos	1530	Passeriformes	Muscicapidae	Turdus	Passeriformes	Turdidae	Turdus philomelos	1	148	4	2.170261715
Turdus philomelos	1528	Passeriformes	Muscicapidae	Turdus	Passeriformes	Turdidae	Turdus philomelos	1	216	4	2.334453751
Tyto alba	23	Strigiformes	Tytonidae	Tyto	Strigiformes	Tytonidae	Tyto alba	0	7	4	0.84509804
Tyto alba	1856	Strigiformes	Tytonidae	Tyto	Strigiformes	Tytonidae	Tyto alba	0	100	4	2
Tyto alba	711	Strigiformes	Tytonidae	Tyto	Strigiformes	Tytonidae	Tyto alba	1	15	4	1.176091259
Tyto alba	2570	Strigiformes	Tytonidae	Tyto	Strigiformes	Tytonidae	Tyto alba	1	27	4	1.431363764
Tyto alba	2571	Strigiformes	Tytonidae	Tyto	Strigiformes	Tytonidae	Tyto alba	1	28	4	1.447158031
											#NUM!
											#NUM!
											#NUM!
																														1
																														1
																														1
																														1
																														1
																														1
																														1
																														1
																														1
																														1
																														0
